# Supplementary material for: A cross-sectional survey on patient safety culture in secondary hospitals of Northeast China
Source: PLoS One. 2019 Mar 20;14(3):e0213055. doi: 10.1371/journal.pone.0213055 (PMC6426212; doi:10.1371/journal.pone.0213055)
Supplement: S1 File — (XLSX) [file pone.0213055.s004.xlsx]

## Sheet: detailed data of 1689 patients
id	gender	age	province	city	hospital	year	profession	t1	t2	t3	t4	t5	t6	s1	s2	s3	s4	s5	s6	s7	j1	j2	j3	j4	j5	st1	st2	st3	st4	p1	p2	p3	p4	w1	w2	w3	w4
1	1	40	Heilongjiang	Daqing	Daqing LongNan Hospital	13	1	4	4	4	4	4	4	4	4	4	4	2	4	4	4	4	4	4	4	4	4	4	4	4	4	4	4	4	4	4	4
2	1	37	Heilongjiang	Daqing	Daqing LongNan Hospital	8	1	4	4	4	4	4	4	4	4	4	4	2	4	4	4	4	4	4	4	4	4	4	4	4	4	4	4	4	4	4	4
3	1	38	Heilongjiang	Daqing	Daqing LongNan Hospital	15	1	999	1	5	5	5	5	5	5	5	5	1	999	5	5	5	5	5	5	999	5	5	999	5	5	5	5	5	5	5	5
4	1	39	Heilongjiang	Daqing	Daqing LongNan Hospital	18	1	999	1	5	5	5	5	5	5	5	5	1	999	5	5	5	5	5	5	999	5	5	999	5	5	5	5	5	5	5	5
5	1	38	Heilongjiang	Daqing	Daqing LongNan Hospital	17	1	5	1	5	5	5	5	5	5	5	5	1	5	5	5	5	5	5	5	5	5	5	5	5	5	5	5	5	5	5	5
6	2	34	Heilongjiang	Daqing	Daqing LongNan Hospital	2	1	5	999	5	5	5	5	1	4	3	4	4	5	5	5	4	4	4	4	5	5	5	5	3	4	4	4	5	5	5	5
7	2	33	Heilongjiang	Daqing	Daqing LongNan Hospital	5	1	5	999	5	3	5	5	4	4	4	4	4	4	4	4	4	4	4	5	999	3	3	3	3	4	4	4	5	5	5	5
8	1	44	Heilongjiang	Daqing	Daqing LongNan Hospital	20	1	5	999	4	4	4	4	3	4	4	4	3	5	4	3	3	3	3	3	5	4	4	4	3	3	3	3	5	4	4	4
9	1	35	Heilongjiang	Daqing	Daqing LongNan Hospital	8	1	3	999	4	3	4	5	4	4	4	4	3	4	4	4	4	3	3	4	3	4	2	3	4	4	4	4	4	4	4	3
10	2	29	Heilongjiang	Daqing	Daqing LongNan Hospital	2	1	3	999	4	3	4	5	4	4	4	4	3	4	4	4	4	3	3	4	3	3	2	3	3	4	4	4	4	4	4	3
11	2	35	Heilongjiang	Daqing	Daqing LongNan Hospital	10	1	4	4	4	5	5	5	4	4	4	4	3	4	4	4	4	3	3	4	3	4	2	3	4	4	4	4	4	5	5	4
12	1	38	Heilongjiang	Daqing	Daqing LongNan Hospital	10	1	5	999	5	5	5	5	5	5	5	5	4	5	5	5	5	5	5	5	5	5	5	5	5	5	5	5	5	5	5	5
13	1	35	Heilongjiang	Daqing	Daqing LongNan Hospital	9	1	3	3	3	3	3	5	5	3	5	5	2	3	4	4	4	5	4	4	3	5	3	3	5	5	5	5	5	5	5	5
14	2	39	Heilongjiang	Daqing	Daqing LongNan Hospital	21	1	5	1	5	5	5	5	5	5	5	5	4	5	5	5	5	5	5	5	5	5	5	5	5	2	2	2	5	5	5	5
15	1	35	Heilongjiang	Daqing	Daqing LongNan Hospital	12	1	5	1	5	4	4	5	5	5	5	5	4	5	5	5	5	5	5	4	4	5	5	4	5	5	2	2	4	4	5	5
16	1	40	Heilongjiang	Daqing	Daqing LongNan Hospital	18	1	4	3	3	4	4	4	3	3	3	2	3	3	3	3	3	3	3	3	5	5	5	5	3	3	4	2	4	4	4	4
17	1	35	Heilongjiang	Daqing	Daqing LongNan Hospital	11	1	4	4	4	4	4	4	4	4	4	4	2	3	4	4	4	3	4	4	5	5	5	5	3	4	4	3	3	4	4	4
18	2	40	Heilongjiang	Daqing	Daqing LongNan Hospital	11	1	4	4	4	3	4	4	2	4	4	3	4	4	4	1	2	1	1	1	5	5	5	5	3	3	3	3	4	4	4	4
19	1	38	Heilongjiang	Daqing	Daqing LongNan Hospital	8	1	5	1	5	5	5	5	3	3	3	3	3	3	3	3	3	3	3	3	3	3	3	3	3	3	3	3	5	5	5	5
20	2	37	Heilongjiang	Daqing	Daqing LongNan Hospital	7	1	5	1	5	5	5	5	4	4	4	4	2	4	4	4	4	4	4	4	4	4	4	4	3	3	3	3	5	5	5	5
21	1	42	Heilongjiang	Daqing	Daqing LongNan Hospital	3	1	5	4	5	5	5	5	5	5	5	5	4	5	5	5	5	5	5	5	2	2	2	2	5	5	5	5	5	5	5	5
22	1	31	Heilongjiang	Daqing	Daqing LongNan Hospital	6	1	5	3	3	4	4	4	4	4	4	4	2	4	4	4	4	4	4	4	4	4	4	4	4	4	4	4	4	4	4	4
23	1	31	Heilongjiang	Daqing	Daqing LongNan Hospital	3	1	5	1	5	3	3	5	3	4	4	3	2	3	3	2	3	3	4	2	2	4	3	3	3	3	3	3	3	2	1	5
24	1	31	Heilongjiang	Daqing	Daqing LongNan Hospital	8	1	2	4	4	4	4	5	3	4	3	4	3	4	4	5	4	4	3	4	5	5	5	5	5	5	4	4	4	4	3	4
25	1	35	Heilongjiang	Daqing	Daqing LongNan Hospital	15	1	5	999	999	3	3	4	4	5	4	3	3	3	3	5	4	2	5	3	5	5	5	5	4	4	4	2	999	4	4	4
26	1	40	Heilongjiang	Daqing	Daqing LongNan Hospital	16	1	5	1	5	5	5	5	5	5	5	5	1	5	5	5	5	5	5	5	5	5	5	5	5	5	5	5	5	5	5	5
27	2	28	Heilongjiang	Daqing	Daqing LongNan Hospital	6	1	4	999	3	2	5	5	4	3	3	4	3	5	5	1	4	2	3	3	5	5	5	5	4	4	4	4	5	5	5	3
28	1	36	Heilongjiang	Daqing	Daqing LongNan Hospital	10	1	5	4	5	3	3	5	3	3	3	3	3	3	3	3	999	3	3	3	3	3	3	3	3	3	3	3	3	3	3	3
29	1	33	Heilongjiang	Daqing	Daqing LongNan Hospital	3	1	4	999	4	2	4	5	3	3	4	4	2	4	4	5	5	5	5	3	4	4	4	4	3	4	3	4	4	5	5	5
30	2	40	Heilongjiang	Daqing	Daqing LongNan Hospital	20	1	4	2	2	4	4	4	4	4	4	4	2	4	4	3	4	4	4	3	4	4	4	4	4	4	4	4	4	4	4	4
31	2	45	Heilongjiang	Daqing	Daqing LongNan Hospital	11	1	4	4	4	3	5	5	3	3	4	4	4	3	3	5	4	5	5	3	4	4	4	4	3	3	3	2	4	4	4	5
32	2	40	Heilongjiang	Daqing	Daqing LongNan Hospital	14	1	5	3	2	3	4	5	4	999	3	3	999	2	3	3	3	4	3	3	5	5	5	5	3	5	3	3	5	4	5	3
33	2	36	Heilongjiang	Daqing	Daqing LongNan Hospital	8	1	4	4	5	4	4	5	4	4	4	3	4	4	5	3	5	4	4	3	4	4	4	4	4	4	3	4	4	5	5	5
34	2	38	Heilongjiang	Daqing	Daqing LongNan Hospital	10	1	4	4	5	4	4	5	4	4	4	3	4	4	5	3	5	4	4	3	4	4	4	4	4	4	3	4	4	5	5	5
35	2	36	Heilongjiang	Daqing	Daqing LongNan Hospital	8	1	4	4	5	4	4	5	4	5	5	3	4	5	4	3	5	4	4	3	4	4	4	4	4	4	3	4	2	4	5	5
36	2	32	Heilongjiang	Daqing	Daqing LongNan Hospital	8	1	4	2	4	2	4	5	4	3	3	2	4	3	2	3	3	1	2	3	4	4	4	4	3	3	4	4	3	2	3	2
37	2	29	Heilongjiang	Daqing	Daqing LongNan Hospital	6	1	5	999	5	5	5	4	4	3	3	4	4	5	5	3	4	3	3	3	4	5	4	5	4	4	4	4	4	3	4	3
38	2	33	Heilongjiang	Daqing	Daqing LongNan Hospital	3	1	4	5	4	4	4	5	999	3	3	4	999	3	4	3	5	2	3	4	4	5	5	5	3	4	4	4	3	5	3	5
39	2	28	Heilongjiang	Daqing	Daqing LongNan Hospital	1	1	4	5	5	2	5	5	3	2	2	3	4	4	4	5	2	2	3	3	5	5	5	5	3	3	3	3	5	5	1	1
40	2	30	Heilongjiang	Daqing	Daqing LongNan Hospital	6	1	5	4	5	5	5	5	3	5	5	5	3	5	5	5	5	3	3	5	5	5	5	5	3	2	5	5	999	5	5	5
41	1	31	Heilongjiang	Daqing	Daqing LongNan Hospital	5	1	5	5	5	1	3	5	4	5	5	4	5	5	5	4	5	5	5	3	5	5	5	5	4	5	4	4	5	5	5	5
42	1	38	Heilongjiang	Daqing	Daqing LongNan Hospital	15	1	2	999	3	3	4	5	5	5	4	4	4	4	4	4	4	4	4	4	3	2	3	3	4	4	4	4	5	5	5	5
43	1	46	Heilongjiang	Daqing	Daqing LongNan Hospital	9	1	4	2	4	4	4	5	4	3	4	4	999	4	4	5	4	999	999	4	3	5	4	5	4	4	4	3	4	3	4	4
44	1	36	Heilongjiang	Daqing	Daqing LongNan Hospital	13	1	3	5	3	3	3	4	4	1	1	3	2	3	3	4	4	3	3	3	5	5	5	5	2	4	2	2	3	3	3	3
45	1	38	Heilongjiang	Daqing	Daqing LongNan Hospital	14	1	5	4	5	5	4	4	3	4	4	4	4	4	4	4	4	3	3	3	5	5	5	5	3	4	4	4	3	4	4	4
46	1	39	Heilongjiang	Daqing	Daqing LongNan Hospital	16	1	5	4	5	3	5	4	4	3	3	4	2	4	4	3	4	2	3	2	5	5	5	5	3	4	4	4	3	4	4	4
47	2	38	Heilongjiang	Daqing	Daqing LongNan Hospital	15	1	5	1	5	5	5	5	5	5	5	5	1	5	5	5	5	5	5	5	5	5	5	5	5	5	5	5	5	5	5	5
48	2	22	Heilongjiang	Daqing	Daqing LongNan Hospital	2	2	1	1	5	5	5	5	5	5	5	5	1	999	5	5	5	5	5	5	999	5	5	999	5	5	5	5	5	5	5	5
49	2	31	Heilongjiang	Daqing	Daqing LongNan Hospital	8	2	1	1	5	5	5	5	5	5	5	5	1	999	5	5	5	5	5	5	999	5	5	999	5	5	5	5	5	5	5	5
50	2	34	Heilongjiang	Daqing	Daqing LongNan Hospital	13	2	5	1	5	5	5	5	5	5	5	5	1	5	5	5	5	5	5	5	5	5	5	5	5	5	5	5	5	5	5	5
51	2	26	Heilongjiang	Daqing	Daqing LongNan Hospital	4	2	4	4	3	5	5	5	5	4	4	3	4	5	5	4	5	5	5	3	2	2	2	2	5	4	5	4	5	5	5	5
52	2	31	Heilongjiang	Daqing	Daqing LongNan Hospital	8	2	5	5	5	5	5	5	5	5	5	5	999	5	5	5	5	5	5	5	999	999	999	999	5	5	5	5	5	5	5	5
53	2	23	Heilongjiang	Daqing	Daqing LongNan Hospital	2	2	5	1	5	5	5	5	5	5	5	5	1	5	5	5	5	5	5	5	5	5	5	5	5	5	5	5	5	5	5	5
54	2	36	Heilongjiang	Daqing	Daqing LongNan Hospital	17	2	4	999	4	4	4	4	4	4	4	4	4	4	4	3	4	4	4	4	4	4	4	4	4	4	4	4	4	4	4	4
55	2	34	Heilongjiang	Daqing	Daqing LongNan Hospital	11	2	3	4	4	3	4	4	4	4	4	4	2	4	4	4	4	4	3	3	3	3	4	4	3	4	3	4	3	3	4	4
56	2	33	Heilongjiang	Daqing	Daqing LongNan Hospital	13	2	3	5	3	4	4	4	5	3	3	4	2	3	4	5	5	5	5	5	4	4	4	4	3	4	3	3	3	5	5	5
57	2	42	Heilongjiang	Daqing	Daqing LongNan Hospital	23	2	4	4	4	3	3	4	4	4	4	4	3	4	4	5	4	3	4	5	3	4	999	999	5	5	4	4	3	4	4	4
58	2	31	Heilongjiang	Daqing	Daqing LongNan Hospital	10	2	4	999	4	3	3	4	4	4	4	4	3	4	4	5	4	3	4	5	3	4	999	999	5	5	4	4	3	4	4	4
59	2	30	Heilongjiang	Daqing	Daqing LongNan Hospital	3	2	5	1	5	4	4	5	5	5	5	5	4	3	5	4	5	5	5	4	5	4	4	5	5	5	2	2	4	4	4	4
60	2	32	Heilongjiang	Daqing	Daqing LongNan Hospital	12	2	5	1	5	3	5	5	4	4	3	4	4	3	4	5	5	4	5	5	5	5	5	5	5	5	5	5	3	4	4	5
61	2	33	Heilongjiang	Daqing	Daqing LongNan Hospital	11	2	999	999	999	3	3	5	2	4	4	3	4	4	4	1	2	1	1	1	5	5	5	5	3	3	3	3	4	4	4	4
62	2	37	Heilongjiang	Daqing	Daqing LongNan Hospital	13	2	5	999	5	5	5	4	5	5	5	5	999	5	5	5	5	5	5	5	999	999	999	999	5	3	3	3	5	5	5	5
63	2	40	Heilongjiang	Daqing	Daqing LongNan Hospital	7	2	4	4	5	3	4	5	5	4	4	3	4	4	4	4	4	5	5	5	4	4	4	4	3	3	3	3	5	5	4	4
64	2	24	Heilongjiang	Daqing	Daqing LongNan Hospital	4	2	5	1	5	5	5	5	3	4	5	4	3	4	4	5	3	3	4	4	3	3	4	5	4	5	5	5	5	5	4	5
65	2	25	Heilongjiang	Daqing	Daqing LongNan Hospital	3	2	5	4	5	5	5	5	5	5	4	5	4	4	5	5	5	5	5	5	5	5	2	2	5	5	5	5	4	4	4	4
66	2	35	Heilongjiang	Daqing	Daqing LongNan Hospital	15	2	4	4	5	4	4	5	4	4	4	4	3	4	4	5	5	4	5	5	4	4	4	4	4	4	4	4	4	4	4	4
67	2	36	Heilongjiang	Daqing	Daqing LongNan Hospital	15	2	3	4	4	4	4	5	4	4	4	4	2	4	4	4	5	5	5	4	4	5	5	5	5	5	4	3	4	4	3	4
68	2	31	Heilongjiang	Daqing	Daqing LongNan Hospital	8	2	3	4	4	2	3	4	3	3	3	3	3	4	4	4	4	4	4	4	4	4	4	5	4	4	4	4	4	4	4	4
69	2	33	Heilongjiang	Daqing	Daqing LongNan Hospital	8	2	5	4	5	5	4	5	3	4	5	5	3	3	4	4	5	5	5	4	2	2	1	2	5	4	3	4	5	5	5	4
70	2	38	Heilongjiang	Daqing	Daqing LongNan Hospital	18	2	4	999	4	5	5	5	4	3	5	4	3	4	4	5	5	4	5	5	3	4	3	4	5	5	5	5	5	5	5	5
71	2	34	Heilongjiang	Daqing	Daqing LongNan Hospital	14	2	3	2	4	3	4	4	3	3	3	2	2	3	4	3	3	3	3	3	4	4	3	2	3	3	2	3	3	4	4	4
72	2	30	Heilongjiang	Daqing	Daqing LongNan Hospital	5	2	4	999	5	5	5	4	3	3	3	4	3	4	3	3	4	3	3	3	3	4	3	3	3	4	4	3	4	4	3	3
73	2	28	Heilongjiang	Daqing	Daqing LongNan Hospital	5	2	4	999	5	5	5	5	3	3	3	4	3	4	3	3	4	3	3	3	4	4	2	3	3	3	4	4	4	4	3	3
74	1	33	Heilongjiang	Daqing	Daqing LongNan Hospital	10	2	5	5	5	3	5	5	4	4	4	4	4	4	4	4	4	4	4	4	5	5	5	5	4	5	5	5	4	4	4	4
75	2	33	Heilongjiang	Daqing	Daqing LongNan Hospital	6	2	4	5	4	3	5	5	5	4	5	5	5	5	5	5	5	5	5	2	5	5	5	5	4	5	5	5	4	5	5	5
76	2	27	Heilongjiang	Daqing	Daqing LongNan Hospital	5	2	4	4	5	4	5	5	4	4	3	4	3	3	4	5	5	4	5	5	4	5	4	5	5	5	5	5	4	5	5	5
77	2	44	Heilongjiang	Daqing	Daqing LongNan Hospital	17	2	4	4	5	3	4	5	4	4	4	4	5	4	4	4	4	4	4	4	1	2	3	3	4	4	4	4	5	5	5	5
78	2	39	Heilongjiang	Daqing	Daqing LongNan Hospital	17	2	4	1	2	1	3	4	2	3	4	3	3	4	4	5	3	3	3	2	5	4	5	5	4	4	4	4	4	5	4	4
79	2	26	Heilongjiang	Daqing	Daqing LongNan Hospital	6	2	4	5	4	4	4	5	999	3	3	4	999	3	5	3	4	2	3	4	4	5	5	5	3	4	4	4	3	5	3	5
80	2	31	Heilongjiang	Daqing	Daqing LongNan Hospital	20	2	3	4	3	2	4	5	4	3	3	4	4	5	4	4	4	4	4	4	4	3	4	3	4	4	4	4	4	4	5	5
81	2	31	Heilongjiang	Daqing	Daqing LongNan Hospital	10	2	3	4	3	2	4	5	4	3	3	4	4	5	4	4	4	4	4	4	4	3	4	3	4	4	4	4	4	4	5	5
82	2	36	Heilongjiang	Daqing	Daqing LongNan Hospital	15	2	4	999	4	1	4	3	4	3	4	4	2	4	4	4	4	4	4	4	4	4	4	4	3	4	4	4	4	4	4	4
83	2	39	Heilongjiang	Daqing	Daqing LongNan Hospital	18	2	3	4	4	4	4	4	3	4	3	3	2	3	3	3	4	3	3	4	4	4	4	4	3	4	4	4	4	4	4	4
84	2	44	Heilongjiang	Daqing	Daqing LongNan Hospital	15	2	3	4	3	4	4	5	3	4	4	3	4	3	4	3	3	3	3	3	5	5	5	5	2	4	2	1	4	4	4	4
85	2	24	Heilongjiang	Daqing	Daqing LongNan Hospital	3	2	5	4	5	5	4	5	5	5	5	5	1	5	4	5	5	5	5	5	3	5	3	5	5	5	5	5	2	5	5	5
86	2	33	Heilongjiang	Daqing	Daqing LongNan Hospital	14	2	5	1	5	5	5	5	5	5	5	5	1	5	5	5	5	5	5	5	5	5	5	5	5	5	5	5	5	5	5	5
87	2	30	Heilongjiang	Daqing	Daqing LongNan Hospital	8	2	3	5	4	3	4	5	3	5	3	3	3	999	5	2	4	3	2	2	5	5	4	4	3	3	2	2	2	5	999	5
88	2	40	Heilongjiang	Daqing	Daqing LongNan Hospital	24	2	3	4	4	2	4	5	3	3	2	4	3	3	4	4	3	3	3	3	4	4	4	4	3	3	3	3	3	4	2	2
89	2	45	Heilongjiang	Daqing	Daqing LongNan Hospital	16	4	3	3	3	3	3	3	3	3	3	3	3	3	3	3	3	3	3	3	3	3	3	3	3	3	3	3	3	3	3	3
90	1	37	Heilongjiang	Daqing	Daqing LongNan Hospital	17	4	5	1	5	4	4	5	4	4	4	3	3	3	4	4	4	3	3	3	3	4	3	4	4	4	3	3	4	4	5	4
91	2	50	Heilongjiang	Daqing	Daqing LongNan Hospital	31	4	3	4	5	4	4	4	5	5	5	5	4	5	5	4	4	4	4	4	2	4	5	5	5	5	5	5	4	5	5	4
92	1	38	Heilongjiang	Daqing	Daqing LongNan Hospital	18	4	5	999	5	4	4	5	5	5	5	5	2	4	5	4	4	4	4	4	4	4	999	4	5	5	5	5	5	5	4	4
93	1	37	Heilongjiang	Daqing	Daqing LongNan Hospital	17	4	5	1	5	5	5	5	5	5	5	5	1	5	5	5	5	5	5	5	5	5	5	5	5	5	5	5	5	5	5	5
94	2	39	Heilongjiang	Daqing	Daqing LongNan Hospital	20	4	5	5	5	3	3	5	5	3	3	3	4	4	3	4	4	4	4	4	4	4	2	2	4	4	4	4	3	5	4	5
95	2	41	Heilongjiang	Daqing	Daqing LongNan Hospital	20	4	4	5	5	5	5	5	5	5	5	4	5	5	5	5	5	5	5	5	5	5	5	5	5	5	5	5	5	5	5	4
96	1	45	Heilongjiang	Daqing	Daqing LongNan Hospital	21	4	5	1	5	5	4	5	5	5	5	5	1	5	5	5	5	5	5	5	5	5	5	5	5	5	5	5	5	5	5	5
97	1	38	Heilongjiang	Daqing	Daqing LongNan Hospital	15	4	5	1	5	3	3	5	4	2	3	3	2	3	2	2	3	3	2	3	3	1	2	2	3	2	3	2	2	3	3	2
98	2	25	Heilongjiang	Daqing	Daqing People 's Hospital	1	1	3	4	4	2	3	5	1	3	4	4	2	4	4	3	4	4	4	4	3	3	3	3	4	4	4	4	4	4	4	4
99	2	34	Heilongjiang	Daqing	Daqing People 's Hospital	9	1	5	3	5	3	5	5	5	5	5	5	1	5	5	5	5	5	5	3	5	5	5	5	5	5	5	5	5	5	5	5
100	2	25	Heilongjiang	Daqing	Daqing People 's Hospital	1	1	4	3	4	4	3	4	2	4	4	4	2	4	4	4	3	3	4	3	4	4	4	4	4	4	4	3	4	4	4	4
101	1	36	Heilongjiang	Daqing	Daqing People 's Hospital	11	1	2	5	4	3	4	5	2	4	4	4	2	4	4	3	4	4	4	4	3	5	3	4	3	3	4	4	4	4	4	5
102	1	31	Heilongjiang	Daqing	Daqing People 's Hospital	3	1	2	2	5	4	5	5	4	4	4	5	2	4	4	3	5	5	5	4	1	3	1	2	5	5	4	5	5	4	4	3
103	1	42	Heilongjiang	Daqing	Daqing People 's Hospital	15	1	2	5	4	4	999	5	4	4	4	4	2	4	4	4	4	4	4	4	3	4	3	3	3	3	4	4	4	4	4	4
104	1	37	Heilongjiang	Daqing	Daqing People 's Hospital	11	1	3	999	5	5	5	5	4	3	3	4	3	1	5	3	5	3	4	4	5	5	5	5	4	4	4	4	5	5	4	5
105	1	40	Heilongjiang	Daqing	Daqing People 's Hospital	10	1	4	3	4	4	4	5	3	4	4	4	3	4	4	5	3	3	4	3	3	5	3	4	3	4	4	4	4	3	4	4
106	1	35	Heilongjiang	Daqing	Daqing People 's Hospital	9	1	5	999	5	5	5	5	5	4	3	3	3	3	4	3	4	5	5	3	5	5	5	5	4	4	4	4	4	5	4	5
107	1	35	Heilongjiang	Daqing	Daqing People 's Hospital	10	1	5	2	5	5	5	5	5	5	5	5	1	5	5	5	5	5	5	5	5	5	5	5	5	5	5	5	5	5	5	5
108		38	Heilongjiang	Daqing	Daqing People 's Hospital	11	1	5	999	5	4	4	5	4	4	4	4	2	4	4	4	4	4	4	4	4	4	4	4	4	4	4	4	4	4	4	4
109	1	37	Heilongjiang	Daqing	Daqing People 's Hospital	11	1	5	999	5	4	4	5	4	4	4	4	2	4	4	4	4	4	4	4	4	4	4	4	5	5	5	5	4	4	4	4
110	2	43	Heilongjiang	Daqing	Daqing People 's Hospital	16	1	4	3	3	3	3	4	4	5	5	4	3	5	5	4	4	4	3	5	5	4	4	5	5	4	4	4	4	4	3	2
111	2	43	Heilongjiang	Daqing	Daqing People 's Hospital	23	1	4	4	4	4	4	4	4	4	4	4	3	4	4	4	4	4	4	4	4	4	4	4	3	4	5	2	4	4	4	4
112	2	39	Heilongjiang	Daqing	Daqing People 's Hospital	15	1	3	4	2	3	4	4	4	4	3	3	1	3	2	3	3	2	3	3	5	5	5	5	2	4	3	4	3	3	2	1
113	2	47	Heilongjiang	Daqing	Daqing People 's Hospital	25	1	4	4	4	3	4	5	3	3	2	4	2	2	4	1	4	3	5	5	999	2	2	3	4	3	5	4	5	5	4	3
114	2	35	Heilongjiang	Daqing	Daqing People 's Hospital	10	1	2	2	3	1	3	4	4	4	3	3	2	3	4	4	3	3	3	3	3	4	3	4	3	3	3	4	3	3	3	4
115	1	50	Heilongjiang	Daqing	Daqing People 's Hospital	27	1	4	4	4	3	999	4	3	4	4	4	4	3	4	3	3	4	3	3	4	5	5	5	4	4	4	4	4	4	4	4
116	2	38	Heilongjiang	Daqing	Daqing People 's Hospital	14	1	4	4	4	2	3	4	3	4	4	4	4	3	4	3	3	4	3	3	4	5	5	5	4	4	4	4	4	4	4	4
117	2	40	Heilongjiang	Daqing	Daqing People 's Hospital	15	1	5	999	5	2	3	5	2	4	4	3	2	4	4	4	3	3	3	3	5	4	5	5	4	4	4	4	4	4	4	4
118	1	34	Heilongjiang	Daqing	Daqing People 's Hospital	9	1	3	4	4	4	5	4	5	5	5	5	999	5	5	5	5	5	5	5	3	5	3	5	5	5	5	5	5	5	5	5
119	2	24	Heilongjiang	Daqing	Daqing People 's Hospital	1	1	4	999	5	4	5	4	2	5	5	4	1	5	5	4	5	5	5	5	4	4	4	4	2	4	4	5	4	4	3	4
120	1	37	Heilongjiang	Daqing	Daqing People 's Hospital		1	4	4	5	4	999	5	4	4	4	3	3	4	4	4	4	4	4	4	3	3	3	2	4	4	4	4	4	4	4	4
121	2	28	Heilongjiang	Daqing	Daqing People 's Hospital	1	1	3	5	5	4	999	4	4	4	4	4	2	4	4	5	5	4	5	5	5	5	5	5	4	4	4	4	5	5	5	5
122	2	29	Heilongjiang	Daqing	Daqing People 's Hospital	1	1	4	5	2	4	5	4	4	5	4	4	4	3	5	5	5	5	5	5	5	4	5	2	4	4	3	2	4	4	4	4
123	1	26	Heilongjiang	Daqing	Daqing People 's Hospital	1	1	5	1	5	5	5	5	5	5	5	5	1	5	5	5	5	5	5	5	5	5	5	5	5	5	5	5	5	5	5	5
124	1	33	Heilongjiang	Daqing	Daqing People 's Hospital	9	1	5	5	4	4	4	5	4	4	4	4	2	4	2	3	4	4	4	3	4	5	5	5	3	4	3	3	4	4	5	5
125	2	30	Heilongjiang	Daqing	Daqing People 's Hospital	5	1	3	3	3	3	4	5	3	4	5	3	3	4	4	4	3	5	4	5	3	3	4	5	4	3	4	4	4	3	4	3
126	2	28	Heilongjiang	Daqing	Daqing People 's Hospital	5	1	5	1	5	5	5	5	4	4	4	4	2	4	4	4	4	4	4	4	4	4	4	4	3	3	3	3	5	5	4	3
127	2	44	Heilongjiang	Daqing	Daqing People 's Hospital	23	2	5	1	5	2	5	5	4	5	4	4	3	5	5	5	5	5	3	5	5	5	5	5	3	5	3	5	5	5	5	5
128	2	31	Heilongjiang	Daqing	Daqing People 's Hospital	9	2	4	3	4	3	5	5	4	5	5	5	2	5	5	5	1	5	4	5	5	3	5	5	5	5	4	5	5	5	4	5
129	2	32	Heilongjiang	Daqing	Daqing People 's Hospital	7	2	5	4	5	5	5	5	5	5	5	4	1	5	5	5	4	5	5	5	5	5	4	5	5	5	5	4	5	5	5	5
130	2	37	Heilongjiang	Daqing	Daqing People 's Hospital	11	2	5	4	4	3	5	5	5	5	5	5	1	5	5	5	5	5	4	4	5	5	5	5	3	4	4	4	4	4	4	5
131	2	25	Heilongjiang	Daqing	Daqing People 's Hospital	3	2	2	2	4	2	4	5	4	4	4	3	3	4	3	2	3	1	3	3	4	5	4	4	3	4	3	3	4	4	4	5
132	2	36	Heilongjiang	Daqing	Daqing People 's Hospital	13	2	4	4	5	2	3	5	3	5	5	5	2	5	5	5	5	4	5	5	4	5	4	5	5	5	5	5	5	5	5	5
133	2	28	Heilongjiang	Daqing	Daqing People 's Hospital	1	2	2	2	5	4	5	5	4	4	4	5	4	4	3	1	5	5	5	3	1	4	2	3	5	5	4	5	5	5	4	4
134	2	38	Heilongjiang	Daqing	Daqing People 's Hospital	10	2	4	4	4	4	4	3	4	4	4	5	4	4	3	1	5	5	5	3	1	3	2	3	5	5	2	4	4	4	4	4
135	2	31	Heilongjiang	Daqing	Daqing People 's Hospital	10	2	4	2	4	4	4	5	4	4	4	3	2	4	3	3	4	5	5	4	3	3	3	3	3	4	4	4	5	5	4	4
136	2	23	Heilongjiang	Daqing	Daqing People 's Hospital	1	2	3	4	4	4	4	4	4	4	4	2	3	4	2	5	4	2	4	4	5	5	5	5	3	3	3	3	4	5	5	5
137	2	32	Heilongjiang	Daqing	Daqing People 's Hospital	4	2	3	4	3	1	4	4	3	3	3	3	4	4	3	2	3	3	3	3	3	4	3	4	3	3	3	4	4	4	3	2
138	2	23	Heilongjiang	Daqing	Daqing People 's Hospital	3	2	3	4	3	1	4	4	3	3	3	3	4	4	3	2	3	3	3	3	3	4	3	4	3	3	3	3	4	4	3	2
139	2	22	Heilongjiang	Daqing	Daqing People 's Hospital	1	2	4	2	4	4	4	5	3	3	4	4	2	3	4	4	5	4	5	4	3	3	3	3	3	4	4	4	5	5	4	4
140	2	24	Heilongjiang	Daqing	Daqing People 's Hospital	3	2	5	999	5	3	999	5	3	4	3	4	3	4	3	3	3	3	3	3	4	3	3	4	4	4	4	4	3	3	3	4
141	2	30	Heilongjiang	Daqing	Daqing People 's Hospital	5	2	5	4	5	5	999	5	5	5	5	5	5	5	5	5	5	5	5	5	5	5	5	5	5	5	5	5	5	5	5	5
142	2	27	Heilongjiang	Daqing	Daqing People 's Hospital	5	2	5	999	5	5	5	5	5	5	5	5	4	5	5	2	5	5	5	5	5	5	5	5	5	5	5	5	5	5	5	5
143	2	26	Heilongjiang	Daqing	Daqing People 's Hospital	6	2	4	4	5	3	999	3	4	5	4	5	999	4	5	4	4	4	4	4	4	4	5	4	4	4	5	4	4	3	4	3
144	2	28	Heilongjiang	Daqing	Daqing People 's Hospital	4.5	2	5	1	5	5	5	5	5	5	5	3	1	5	5	2	5	5	5	2	2	5	2	5	5	5	5	5	5	5	5	5
145	2	24	Heilongjiang	Daqing	Daqing People 's Hospital	3	2	4	2	4	4	4	5	5	3	3	3	2	4	3	4	5	5	5	5	4	4	4	3	4	4	3	3	4	4	5	5
146	2	26	Heilongjiang	Daqing	Daqing People 's Hospital	1	2	4	1	4	5	5	5	4	4	5	3	3	4	4	5	3	4	3	4	3	5	4	4	5	5	4	4	5	4	5	5
147	2	40	Heilongjiang	Daqing	Daqing People 's Hospital	20	2	4	2	4	4	5	5	4	4	4	4	2	5	4	4	4	4	4	4	4	4	4	4	4	4	4	4	4	4	4	5
148	2	32	Heilongjiang	Daqing	Daqing People 's Hospital	7	2	4	2	5	5	5	5	5	5	5	5	4	5	5	5	5	5	5	5	5	5	5	5	5	5	5	5	5	5	5	5
149	2	44	Heilongjiang	Daqing	Daqing People 's Hospital	24	2	4	4	4	4	4	5	4	4	4	4	4	4	4	4	4	4	4	3	4	4	4	4	3	4	4	4	4	4	4	4
150	2	40	Heilongjiang	Daqing	Daqing People 's Hospital	20	2	5	4	5	3	4	5	4	4	2	3	3	3	3	2	3	3	4	4	3	3	3	3	3	4	4	3	2	5	3	3
151	2	41	Heilongjiang	Daqing	Daqing People 's Hospital	19	2	4	5	5	2	4	5	4	5	3	4	4	4	4	3	4	4	4	5	2	3	4	4	3	4	4	4	4	4	5	4
152	1	35	Heilongjiang	Daqing	Daqing People 's Hospital	15	2	5	4	5	4	1	5	5	5	5	5	999	5	5	5	5	5	5	5	3	5	3	5	5	5	5	5	5	5	5	5
153	2	39	Heilongjiang	Daqing	Daqing People 's Hospital	20	2	5	4	5	4	5	5	4	5	5	5	4	3	5	4	4	3	4	4	3	5	2	4	5	5	5	5	5	5	5	5
154	2	24	Heilongjiang	Daqing	Daqing People 's Hospital	0.5	2	4	5	5	5	5	5	5	5	5	5	999	5	5	5	5	5	5	5	3	5	3	5	5	5	5	5	5	5	5	5
155	2	37	Heilongjiang	Daqing	Daqing People 's Hospital	10	2	2	4	3	999	5	4	2	3	3	3	2	2	2	2	2	1	2	2	4	4	4	4	1	4	2	3	4	4	4	3
156	2	42	Heilongjiang	Daqing	Daqing People 's Hospital	23	2	4	4	5	4	4	5	4	4	4	4	5	4	4	5	5	5	5	5	3	4	4	4	4	4	5	4	5	5	5	5
157	2	26	Heilongjiang	Daqing	Daqing People 's Hospital	4	2	3	4	5	5	5	5	3	4	3	3	3	4	4	3	4	3	3	3	3	4	2	4	3	4	4	3	4	5	5	5
158	2	28	Heilongjiang	Daqing	Daqing People 's Hospital	2	2	5	5	5	5	999	5	1	4	4	5	1	4	5	1	5	5	5	5	1	5	1	1	5	3	3	3	3	5	5	5
159	2	32	Heilongjiang	Daqing	Daqing People 's Hospital	10	2	5	1	5	5	5	5	4	4	5	5	4	5	5	5	4	5	5	4	4	5	5	5	4	4	4	5	3	3	5	5
160	2	37	Heilongjiang	Daqing	Daqing People 's Hospital	14	2	2	3	4	4	4	5	4	4	4	4	4	4	4	3	4	4	4	4	5	5	5	5	3	4	4	4	3	4	4	4
161	2	28	Heilongjiang	Daqing	Daqing People 's Hospital	3	2	5	3	5	5	5	5	3	4	4	5	2	3	4	3	4	4	4	4	3	5	4	4	4	3	4	3	5	5	4	5
162	2	35	Heilongjiang	Daqing	Daqing People 's Hospital	12	2	4	4	4	3	4	5	4	4	5	4	5	2	4	4	4	4	4	4	5	4	5	5	4	4	3	4	4	5	5	5
163	2	34	Heilongjiang	Daqing	Daqing People 's Hospital	2	2	4	4	3	5	5	5	3	4	3	3	4	4	3	3	3	3	3	3	4	5	5	5	3	3	3	3	4	4	4	4
164	2	33	Heilongjiang	Daqing	Daqing People 's Hospital	7	2	4	4	4	4	999	3	5	4	4	4	5	4	5	4	5	3	4	3	4	5	5	4	3	4	4	3	4	5	4	3
165	2	39	Heilongjiang	Daqing	Daqing People 's Hospital	10	2	3	4	5	4	4	5	5	5	5	5	1	5	5	5	5	5	5	5	2	5	5	5	3	3	3	3	5	5	4	5
166	2	30	Heilongjiang	Daqing	Daqing People 's Hospital	4	2	5	4	4	4	5	5	4	5	4	4	4	3	5	5	5	5	5	5	2	1	3	2	4	4	4	3	5	5	4	4
167	2	28	Heilongjiang	Daqing	Daqing People 's Hospital	8	2	4	999	5	5	4	4	5	5	3	5	4	5	4	3	5	4	4	4	5	5	3	3	5	5	5	5	5	5	5	5
168	2		Heilongjiang	Daqing	Daqing People 's Hospital	2	2	3	3	5	3	5	5	5	999	5	5	999	5	5	5	5	5	5	5	999	999	5	999	5	5	999	5	5	5	5	5
169	2	32	Heilongjiang	Daqing	Daqing People 's Hospital	7	2	5	999	5	5	5	5	5	5	5	5	999	5	5	5	5	5	5	5	999	5	5	999	5	5	5	5	5	5	5	5
170	2	40	Heilongjiang	Daqing	Daqing People 's Hospital	20	2	5	1	5	5	5	5	5	5	5	5	1	5	5	5	5	5	5	5	5	5	5	5	5	5	5	5	5	5	5	5
171	2	43	Heilongjiang	Daqing	Daqing People 's Hospital	21	2	4	4	5	5	999	5	5	5	5	5	1	5	5	5	5	5	5	5	5	5	3	3	5	5	5	5	5	5	5	5
172	2	43	Heilongjiang	Daqing	Daqing People 's Hospital	21	2	4	4	5	2	5	5	999	5	5	5	2	5	5	999	5	4	4	5	999	4	999	999	4	5	4	4	5	5	5	5
173	2	44	Heilongjiang	Daqing	Daqing People 's Hospital	26	2	3	5	4	5	4	5	5	5	5	5	5	5	4	5	5	4	5	5	5	5	5	5	1	1	5	5	5	5	5	5
174	2	35	Heilongjiang	Daqing	Daqing People 's Hospital	11	2	5	5	4	4	4	5	4	4	4	4	2	4	2	3	4	4	4	3	4	5	5	5	3	4	3	3	4	4	5	5
175	2	51	Heilongjiang	Daqing	Daqing People 's Hospital	35	2	4	4	4	4	999	4	2	4	5	5	3	4	5	3	5	5	4	4	2	1	1	2	3	4	5	4	4	4	5	3
176	2	34	Heilongjiang	Daqing	Daqing People 's Hospital	12	2	2	5	4	4	4	3	4	4	5	5	4	4	4	2	4	3	4	3	4	5	4	5	5	5	5	5	5	5	5	5
177	2	26	Heilongjiang	Daqing	Daqing People 's Hospital	4	2	3	4	3	4	5	5	4	4	4	4	3	4	4	4	4	4	4	4	2	4	4	4	5	5	5	5	4	5	5	5
178	2	30	Heilongjiang	Daqing	Daqing People 's Hospital	4	2	4	999	5	4	999	4	4	3	3	4	2	3	3	5	4	4	4	4	3	3	3	3	5	4	4	5	3	3	4	4
179	2	33	Heilongjiang	Daqing	Daqing People 's Hospital	10	2	4	4	5	5	999	5	5	5	5	4	4	5	5	5	4	3	4	4	2	5	2	2	4	4	4	4	5	5	5	5
180	2	32	Heilongjiang	Daqing	Daqing People 's Hospital	4	2	5	5	5	1	999	5	3	4	2	2	4	4	3	3	3	2	3	2	2	3	3	3	2	3	3	3	3	3	4	999
181	2	28	Heilongjiang	Daqing	Daqing People 's Hospital	3	2	5	5	5	2	2	5	5	5	5	5	1	5	5	5	5	5	5	5	5	5	5	5	5	5	4	5	4	4	4	3
182	2	28	Heilongjiang	Daqing	Daqing People 's Hospital	1	2	3	3	3	3	4	3	3	3	3	3	3	3	3	1	1	4	1	1	1	1	1	1	3	3	3	2	3	5	3	3
183	2	29	Heilongjiang	Daqing	Daqing People 's Hospital	7	2	3	3	3	3	3	3	3	3	3	3	3	3	3	1	1	4	1	1	1	1	1	1	3	3	3	2	5	5	3	3
184	2	26	Heilongjiang	Daqing	Daqing People 's Hospital	2	3	4	4	4	4	4	5	4	4	4	4	4	4	3	5	5	4	5	3	3	3	3	3	4	4	4	4	3	4	4	4
185	2	28	Heilongjiang	Daqing	Daqing People 's Hospital	6	3	4	4	4	4	4	5	4	4	4	4	4	4	3	5	5	4	5	3	3	3	3	3	4	4	4	4	3	4	4	4
186	2	22	Heilongjiang	Daqing	Daqing People 's Hospital		3	5	999	5	5	5	5	5	5	5	5	999	5	5	5	5	5	5	5	5	3	3	3	5	5	5	5	5	5	5	5
187	2	22	Heilongjiang	Daqing	Daqing People 's Hospital		3	4	4	4	4	4	4	4	4	4	4	3	3	4	4	4	4	4	4	4	4	3	2	4	4	999	3	4	4	4	4
188	2	48	Heilongjiang	Daqing	Daqing People 's Hospital	22	4	4	4	4	4	4	5	4	4	4	4	4	4	4	4	4	4	4	4	4	4	4	4	4	4	4	4	4	5	5	4
189	2	36	Heilongjiang	Daqing	Daqing People 's Hospital	9	4	4	4	4	4	4	5	4	4	4	4	4	4	4	4	4	4	4	4	4	4	4	4	4	4	2	2	5	5	5	5
190	2	23	Heilongjiang	Daqing	Daqing People 's Hospital	1	4	999	999	5	5	3	999	999	3	3	3	999	3	3	4	4	4	4	4	2	3	3	4	5	5	5	4	999	5	4	999
191	1	41	Heilongjiang	Daqing	Daqing People 's Hospital	2	4	999	999	4	5	4	999	4	4	3	4	4	4	3	4	4	5	4	5	4	4	4	4	3	4	4	3	5	5	4	3
192	2	39	Heilongjiang	Daqing	Daqing People 's Hospital	19	4	4	5	4	5	5	5	4	4	4	4	4	4	4	5	4	4	5	4	1	2	3	3	4	4	4	4	4	5	5	4
193	2	27	Heilongjiang	Daqing	Daqing People 's Hospital	0.5	4	5	4	1	5	5	4	4	5	5	4	4	5	5	5	4	5	5	3	3	5	3	3	5	5	5	1	2	5	5	5
194	2	25	Heilongjiang	Daqing	Daqing People 's Hospital	3	4	4	5	4	4	4	5	4	4	4	4	5	4	4	5	5	5	5	5	2	4	3	3	4	4	4	4	4	4	4	5
195	2	26	Heilongjiang	Daqing	Daqing People 's Hospital	1	5	4	999	5	3	3	999	3	4	3	4	2	4	3	4	4	4	4	4	2	4	4	4	3	4	2	3	2	3	2	4
196	1	36	Heilongjiang	Daqing	Daqing People 's Hospital	10	5	1	2	1	999	999	999	4	4	2	4	1	4	4	2	2	4	3	2	5	5	5	5	2	3	3	4	999	999	5	999
197	2	24	Heilongjiang	Daqing	Daqing People 's Hospital	4		2	2	4	4	2	5	4	5	4	5	3	3	3	3	4	4	5	3	3	3	3	3	3	4	3	4	4	5	5	4
198	2	21	Heilongjiang	Daqing	Daqing People 's Hospital	3		1	2	4	4	2	5	4	4	3	4	3	3	3	4	4	4	3	4	4	4	5	5	2	5	4	3	4	5	5	5
199	1	54	Heilongjiang	Daqing	Daqing Chinese Medicine Hospital	30	1	3	4	4	5	5	5	4	5	4	3	3	3	4	3	4	3	3	3	3	4	3	4	3	4	4	4	5	5	5	5
200	1	58	Heilongjiang	Daqing	Daqing Chinese Medicine Hospital	30	1	3	3	3	4	5	3	4	4	3	4	5	4	5	3	3	5	5	4	3	4	3	3	3	4	3	4	5	5	3	5
201	1	48	Heilongjiang	Daqing	Daqing Chinese Medicine Hospital	3	1	4	3	5	3	5	5	5	4	5	5	3	4	4	4	3	5	5	3	4	4	5	4	5	5	4	4	5	5	5	4
202	1	50	Heilongjiang	Daqing	Daqing Chinese Medicine Hospital	29	1	4	3	3	3	5	3	3	2	3	4	3	4	3	5	5	3	3	4	4	3	4	3	3	3	2	4	3	4	3	5
203	1	50	Heilongjiang	Daqing	Daqing Chinese Medicine Hospital	3	1	4	3	4	3	5	4	3	4	4	5	4	4	4	2	3	3	3	2	5	5	3	5	4	4	3	3	4	2	3	3
204	2	39	Heilongjiang	Daqing	Daqing Chinese Medicine Hospital	12	1	3	4	4	3	5	3	2	3	3	3	3	3	3	3	3	3	3	3	4	5	5	5	2	4	2	2	3	3	3	3
205	1	34	Heilongjiang	Daqing	Daqing Chinese Medicine Hospital	7	1	5	999	5	5	5	5	5	5	5	5	999	5	5	5	5	5	5	5	3	3	3	3	5	5	5	5	5	5	5	5
206	1	47	Heilongjiang	Daqing	Daqing Chinese Medicine Hospital	23	1	4	4	4	4	4	4	4	4	4	4	3	4	4	5	4	3	4	4	4	5	5	5	3	3	4	2	3	4	4	4
207	2	32	Heilongjiang	Daqing	Daqing Chinese Medicine Hospital	3	1	5	1	5	5	5	5	1	5	5	5	1	5	5	4	5	5	5	5	4	4	4	4	5	5	5	5	5	5	5	5
208	1	34	Heilongjiang	Daqing	Daqing Chinese Medicine Hospital	11	1	5	999	5	5	4	5	5	4	4	3	2	4	4	4	4	2	4	5	5	4	3	4	4	4	4	3	4	3	3	3
209	1	51	Heilongjiang	Daqing	Daqing Chinese Medicine Hospital	27	1	5	2	5	4	4	5	3	3	3	3	3	3	4	4	3	3	3	3	3	5	5	5	3	3	3	4	4	3	3	2
210	2	29	Heilongjiang	Daqing	Daqing Chinese Medicine Hospital	1	1	5	999	5	5	5	5	4	3	4	4	2	3	3	999	4	4	4	4	999	4	4	4	5	5	5	5	5	5	5	5
211	1	35	Heilongjiang	Daqing	Daqing Chinese Medicine Hospital	9	1	5	999	5	5	5	5	4	3	4	4	2	3	3	4	4	4	4	4	999	4	999	4	5	5	5	5	5	5	5	5
212	1	25	Heilongjiang	Daqing	Daqing Chinese Medicine Hospital	9	1	5	999	5	5	5	5	4	3	3	4	2	3	3	4	4	4	4	4	999	4	999	4	5	5	5	5	5	5	5	5
213	1	33	Heilongjiang	Daqing	Daqing Chinese Medicine Hospital	9	1	5	5	5	5	4	5	4	3	4	4	2	3	3	999	4	4	4	4	999	3	4	4	5	5	5	5	4	4	4	5
214	1	34	Heilongjiang	Daqing	Daqing Chinese Medicine Hospital	5	1	5	1	5	5	4	5	4	3	3	4	2	3	3	4	4	4	4	4	4	4	4	4	5	5	5	5	4	4	4	5
215	1	29	Heilongjiang	Daqing	Daqing Chinese Medicine Hospital	2	1	4	1	2	5	5	5	2	4	4	4	1	4	4	3	5	5	5	5	4	4	4	4	4	4	4	4	5	5	5	5
216	2	30	Heilongjiang	Daqing	Daqing Chinese Medicine Hospital	2	1	4	1	4	5	5	5	4	4	4	4	4	4	4	5	5	5	5	5	3	4	4	4	4	4	4	4	5	5	5	5
217	2	40	Heilongjiang	Daqing	Daqing Chinese Medicine Hospital	20	1	5	1	5	2	5	5	5	5	5	3	5	5	5	5	5	5	5	5	5	5	5	5	4	4	4	4	5	5	5	5
218	1	31	Heilongjiang	Daqing	Daqing Chinese Medicine Hospital	4	1	5	999	5	3	5	5	5	5	4	4	1	5	5	4	4	4	4	4	4	5	5	5	4	4	4	5	5	4	4	5
219	2	32	Heilongjiang	Daqing	Daqing Chinese Medicine Hospital	5	1	4	2	3	4	4	4	1	3	3	2	5	3	3	2	3	3	3	2	3	5	4	5	2	2	2	2	5	5	3	4
220	1	26	Heilongjiang	Daqing	Daqing Chinese Medicine Hospital	4	1	5	999	5	5	5	5	5	5	5	5	1	5	5	5	5	5	5	5	3	4	4	4	5	5	5	5	5	5	5	5
221	2	28	Heilongjiang	Daqing	Daqing Chinese Medicine Hospital	1	1	4	5	2	5	5	4	2	4	4	4	2	4	4	4	4	4	4	4	4	4	4	4	4	4	4	4	4	4	4	4
222	2	28	Heilongjiang	Daqing	Daqing Chinese Medicine Hospital	2	1	4	999	5	5	5	5	4	5	4	999	2	5	5	4	4	4	999	999	5	5	5	5	5	5	5	5	5	5	5	5
223		40	Heilongjiang	Daqing	Daqing Chinese Medicine Hospital	14	1	5	1	5	5	5	4	4	4	4	4	2	4	4	4	4	4	4	4	4	4	4	4	999	999	5	5	3	3	3	3
224	1	42	Heilongjiang	Daqing	Daqing Chinese Medicine Hospital	20	1	4	5	2	5	5	5	5	5	5	5	5	5	5	5	5	5	5	5	4	4	4	4	5	5	5	2	5	5	5	5
225	1	35	Heilongjiang	Daqing	Daqing Chinese Medicine Hospital	8	1	5	999	5	4	5	5	4	4	4	4	3	4	4	5	4	3	4	4	4	5	5	5	3	3	3	4	2	4	4	4
226	1	35	Heilongjiang	Daqing	Daqing Chinese Medicine Hospital	12	1	3	3	3	3	3	5	3	3	3	3	1	3	3	3	5	5	5	5	3	3	3	3	3	3	3	3	3	3	3	3
227	1	28	Heilongjiang	Daqing	Daqing Chinese Medicine Hospital	5	1	4	999	5	5	5	5	5	5	5	5	4	5	4	5	5	5	5	5	4	5	4	1	5	5	5	5	5	5	5	5
228	2	37	Heilongjiang	Daqing	Daqing Chinese Medicine Hospital	12	1	4	4	4	4	4	4	2	4	4	4	2	4	4	4	4	4	4	4	4	4	3	4	4	4	4	4	4	4	4	4
229	1	34	Heilongjiang	Daqing	Daqing Chinese Medicine Hospital	5	1	4	999	5	5	5	5	4	5	4	999	2	5	5	999	999	4	4	4	4	5	5	5	5	5	5	5	5	5	5	5
230	2	28	Heilongjiang	Daqing	Daqing Chinese Medicine Hospital	1	1	5	999	5	5	5	5	5	5	5	5	999	5	5	5	999	999	999	5	5	5	5	5	999	5	5	5	5	5	5	5
231	1	28	Heilongjiang	Daqing	Daqing Chinese Medicine Hospital	5	1	999	999	999	5	5	5	5	5	5	5	999	5	5	5	5	999	999	5	5	5	5	5	5	4	4	4	5	5	5	5
232	1	34	Heilongjiang	Daqing	Daqing Chinese Medicine Hospital	4	1	5	1	5	5	5	4	4	4	4	4	2	4	4	4	4	4	4	4	4	4	4	4	999	999	5	5	3	3	3	3
233	1	37	Heilongjiang	Daqing	Daqing Chinese Medicine Hospital	10	1	2	3	5	5	5	4	4	4	4	5	3	4	5	5	5	4	5	4	5	4	5	5	4	4	4	4	3	4	4	4
234	2	39	Heilongjiang	Daqing	Daqing Chinese Medicine Hospital	12	1	2	4	5	5	5	5	4	4	4	4	4	4	4	5	5	4	5	4	5	5	5	5	4	4	4	3	3	4	4	4
235	2	30	Heilongjiang	Daqing	Daqing Chinese Medicine Hospital	2	1	3	3	4	3	3	4	2	2	3	1	3	4	4	3	4	3	3	3	4	4	4	4	3	4	3	3	4	4	4	3
236	1	35	Heilongjiang	Daqing	Daqing Chinese Medicine Hospital	14	1	4	5	4	5	5	5	4	4	4	4	3	3	5	5	4	3	5	5	5	5	5	5	3	4	3	3	4	4	3	4
237	2	29	Heilongjiang	Daqing	Daqing Chinese Medicine Hospital	1	1	4	2	4	5	5	4	4	5	4	4	1	5	5	4	4	4	4	5	5	5	5	5	5	5	5	5	5	5	5	5
238	2	28	Heilongjiang	Daqing	Daqing Chinese Medicine Hospital	2	1	5	4	5	4	5	5	5	5	5	5	1	5	5	5	5	2	5	5	5	2	2	3	5	5	5	5	5	5	5	5
239	2	50	Heilongjiang	Daqing	Daqing Chinese Medicine Hospital	28	1	4	3	4	4	4	4	5	5	4	4	4	4	4	3	5	5	4	4	5	5	5	5	4	5	1	5	4	5	5	5
240	2	32	Heilongjiang	Daqing	Daqing Chinese Medicine Hospital	3	1	4	4	4	5	5	4	4	4	2	4	4	3	5	4	4	4	4	5	3	4	3	4	4	4	4	5	3	5	4	5
241	1	30	Heilongjiang	Daqing	Daqing Chinese Medicine Hospital	2	1	4	5	5	4	4	5	4	4	999	4	4	3	4	5	5	5	5	5	5	5	4	5	4	4	4	4	999	5	5	5
242	2	30	Heilongjiang	Daqing	Daqing Chinese Medicine Hospital	1	1	4	4	4	4	4	4	3	4	4	4	3	3	4	4	4	4	3	4	3	4	4	3	3	4	4	4	4	5	4	4
243	1	27	Heilongjiang	Daqing	Daqing Chinese Medicine Hospital	1	2	4	4	4	5	5	5	4	5	4	3	3	3	4	3	4	3	3	4	3	4	3	4	4	4	4	1	5	5	5	5
244	2	28	Heilongjiang	Daqing	Daqing Chinese Medicine Hospital	5	2	4	999	5	5	5	5	3	4	5	4	2	4	3	3	3	3	3	4	3	4	3	3	4	4	4	1	5	5	5	5
245	2	45	Heilongjiang	Daqing	Daqing Chinese Medicine Hospital	25	2	4	999	5	4	5	5	3	5	4	4	1	3	3	3	5	2	5	4	3	3	3	3	3	4	4	4	5	5	5	4
246	2	29	Heilongjiang	Daqing	Daqing Chinese Medicine Hospital	5	2	5	999	5	5	5	5	5	5	5	999	1	5	5	3	5	5	5	3	4	4	4	4	5	5	5	5	5	5	5	5
247	2	27	Heilongjiang	Daqing	Daqing Chinese Medicine Hospital	4	2	3	4	4	3	3	5	2	3	4	4	3	4	4	3	4	3	4	3	4	4	3	4	3	4	3	3	5	3	4	4
248	2	21	Heilongjiang	Daqing	Daqing Chinese Medicine Hospital	2	2	4	999	5	4	4	5	999	4	4	5	2	5	5	1	4	4	4	4	5	2	2	2	4	5	4	4	5	4	5	5
249	2	24	Heilongjiang	Daqing	Daqing Chinese Medicine Hospital	5	2	3	999	4	5	5	4	4	4	4	4	2	4	4	3	3	3	1	3	999	5	5	5	5	5	5	5	5	5	5	5
250	2		Heilongjiang	Daqing	Daqing Chinese Medicine Hospital	2	2	3	5	5	4	4	5	3	4	4	4	2	4	4	3	4	4	4	4	2	4	3	3	5	5	5	5	5	5	5	5
251	2	40	Heilongjiang	Daqing	Daqing Chinese Medicine Hospital	20	2	3	999	4	3	5	3	4	4	4	4	3	4	4	999	3	3	3	3	5	5	5	5	5	5	5	5	5	5	5	5
252	2	28	Heilongjiang	Daqing	Daqing Chinese Medicine Hospital	3	2	5	5	5	5	5	5	5	5	5	5	999	5	5	5	5	5	5	5	4	5	5	5	5	5	5	5	5	5	5	5
253	2	38	Heilongjiang	Daqing	Daqing Chinese Medicine Hospital	20	2	5	5	5	5	5	5	5	5	5	5	999	5	5	5	5	5	5	5	4	5	5	5	5	5	5	5	5	5	5	5
254	2	38	Heilongjiang	Daqing	Daqing Chinese Medicine Hospital	20	2	5	5	999	5	5	5	5	5	5	5	999	5	5	5	5	5	5	5	4	5	5	5	5	5	5	5	5	5	5	5
255	2	25	Heilongjiang	Daqing	Daqing Chinese Medicine Hospital	2	2	5	5	5	5	5	5	5	5	5	5	5	5	5	5	5	5	5	5	3	4	4	4	5	5	5	5	5	5	5	5
256	2	28	Heilongjiang	Daqing	Daqing Chinese Medicine Hospital	5	2	4	4	4	4	4	5	4	4	4	4	3	4	4	5	4	3	4	4	4	5	5	5	3	3	3	4	3	4	4	4
257	2	28	Heilongjiang	Daqing	Daqing Chinese Medicine Hospital	4	2	3	4	4	4	4	4	2	4	4	4	2	4	4	1	3	3	4	3	4	4	4	4	5	5	5	5	3	4	1	3
258	2	29	Heilongjiang	Daqing	Daqing Chinese Medicine Hospital	4	2	5	1	5	5	5	5	5	5	5	5	999	5	5	5	5	5	5	5	5	5	5	5	5	999	999	999	4	5	5	5
259	2	27	Heilongjiang	Daqing	Daqing Chinese Medicine Hospital	3	2	3	4	3	4	4	4	4	4	3	4	3	3	4	4	4	4	4	4	3	3	2	3	3	4	3	3	3	4	4	5
260	2	27	Heilongjiang	Daqing	Daqing Chinese Medicine Hospital	2	2	3	4	3	4	4	4	4	4	3	4	3	3	4	4	4	4	4	4	3	3	2	3	3	4	3	3	3	3	4	4
261	2	24	Heilongjiang	Daqing	Daqing Chinese Medicine Hospital	1	2	3	4	3	3	3	4	4	4	3	4	3	3	4	4	4	4	4	4	3	3	2	3	3	4	3	3	3	5	4	4
262	2	20	Heilongjiang	Daqing	Daqing Chinese Medicine Hospital	1.5	2	4	3	4	3	3	5	5	3	3	5	5	3	3	5	5	5	5	5	1	3	1	3	5	4	4	4	3	3	3	5
263	2	26	Heilongjiang	Daqing	Daqing Chinese Medicine Hospital	2	2	5	999	5	5	5	5	5	5	5	5	999	5	5	3	5	3	3	4	5	5	2	5	5	5	5	5	5	5	5	5
264	2	25	Heilongjiang	Daqing	Daqing Chinese Medicine Hospital	5	2	3	4	4	4	4	4	2	3	3	4	3	4	3	4	4	3	3	2	4	4	4	4	3	4	3	3	4	4	4	5
265	2	32	Heilongjiang	Daqing	Daqing Chinese Medicine Hospital	10	2	3	4	4	4	4	5	4	4	4	4	3	4	4	4	3	4	3	3	4	3	3	3	4	4	3	4	4	4	4	4
266	2	24	Heilongjiang	Daqing	Daqing Chinese Medicine Hospital	4	2	4	4	4	4	4	4	4	4	4	4	4	4	4	4	4	4	4	4	5	4	5	4	4	4	4	4	5	4	4	4
267	2	45	Heilongjiang	Daqing	Daqing Chinese Medicine Hospital	23	2	3	4	4	4	4	5	4	4	4	4	3	4	4	3	4	4	4	4	4	4	4	4	4	4	4	4	4	4	4	4
268	2	27	Heilongjiang	Daqing	Daqing Chinese Medicine Hospital	3	2	3	4	4	3	3	4	2	3	3	3	3	3	3	3	3	3	3	3	4	4	4	4	2	4	2	3	3	3	3	3
269	2	27	Heilongjiang	Daqing	Daqing Chinese Medicine Hospital	4	2	5	3	4	3	3	5	4	4	4	5	4	5	4	5	5	5	5	5	4	4	4	4	4	3	4	4	4	5	5	4
270	2	26	Heilongjiang	Daqing	Daqing Chinese Medicine Hospital	3	2	5	2	5	5	5	4	3	3	3	3	2	3	3	5	4	4	5	4	4	4	5	5	5	4	4	5	4	4	4	5
271	2	32	Heilongjiang	Daqing	Daqing Chinese Medicine Hospital	3	2	3	2	5	3	5	5	5	5	5	5	4	4	4	5	5	5	5	5	5	5	5	5	5	5	5	5	5	5	4	5
272	2	26	Heilongjiang	Daqing	Daqing Chinese Medicine Hospital		2	4	4	5	5	5	5	2	5	5	5	1	5	5	5	5	5	5	3	3	5	3	3	4	4	4	4	5	5	5	5
273	2	25	Heilongjiang	Daqing	Daqing Chinese Medicine Hospital	1	2	999	999	999	999	999	3	3	4	4	3	4	2	2	2	3	3	3	3	4	4	4	4	3	3	3	4	4	4	4	4
274	2		Heilongjiang	Daqing	Daqing Chinese Medicine Hospital	10	2	2	2	4	3	3	5	4	4	4	4	3	3	4	4	4	4	4	3	4	4	3	4	3	4	4	3	4	3	4	4
275	2	46	Heilongjiang	Daqing	Daqing Chinese Medicine Hospital	23	2	3	5	4	3	5	4	4	4	4	3	4	4	4	1	4	3	3	3	3	4	4	4	4	4	3	2	4	4	2	3
276	2	26	Heilongjiang	Daqing	Daqing Chinese Medicine Hospital	2	2	5	999	5	5	5	5	999	4	4	5	1	2	4	4	5	5	5	5	4	3	4	3	4	5	5	5	5	5	5	5
277	2	25	Heilongjiang	Daqing	Daqing Chinese Medicine Hospital	3	2	999	5	999	5	5	5	5	5	4	4	4	4	4	4	5	4	4	5	999	5	5	5	5	5	5	3	4	5	4	5
278	2	28	Heilongjiang	Daqing	Daqing Chinese Medicine Hospital	5	2	4	999	5	5	5	4	5	5	4	4	4	4	4	4	5	4	4	5	999	5	5	5	5	5	5	3	4	5	4	5
279	2	23	Heilongjiang	Daqing	Daqing Chinese Medicine Hospital	1	2	5	999	5	5	5	5	5	5	4	4	4	4	4	4	5	4	4	5	999	5	5	5	5	5	5	3	4	5	5	5
280	2	23	Heilongjiang	Daqing	Daqing Chinese Medicine Hospital	2	2	5	999	5	4	5	5	4	5	4	2	5	4	4	1	3	1	3	3	3	4	1	1	999	3	4	4	4	5	3	4
281	2	27	Heilongjiang	Daqing	Daqing Chinese Medicine Hospital	3	2	4	2	5	4	4	4	4	3	3	4	2	4	4	3	4	4	3	4	4	3	3	4	3	3	3	4	3	4	5	4
282	2	25	Heilongjiang	Daqing	Daqing Chinese Medicine Hospital	1	2	5	5	5	4	4	5	5	5	4	4	5	5	5	5	5	5	5	5	2	3	3	3	5	5	4	4	4	4	5	4
283	2	25	Heilongjiang	Daqing	Daqing Chinese Medicine Hospital	3	2	3	4	3	3	4	4	4	4	4	4	3	4	4	4	4	4	4	4	4	5	5	5	4	3	3	3	3	4	2	4
284	2	27	Heilongjiang	Daqing	Daqing Chinese Medicine Hospital	1	2	3	4	4	4	4	5	5	4	4	4	4	4	4	5	5	5	5	5	2	2	2	2	5	2	5	5	4	5	5	4
285	2	40	Heilongjiang	Daqing	Daqing Chinese Medicine Hospital	10	2	4	2	4	3	3	4	3	4	4	4	2	4	4	4	4	4	4	4	4	4	4	4	3	3	4	3	5	5	4	4
286	2	25	Heilongjiang	Daqing	Daqing Chinese Medicine Hospital	3	2	3	2	4	5	4	5	4	999	4	3	4	5	4	4	4	4	4	3	3	4	3	4	4	4	4	3	5	5	5	5
287	2	24	Heilongjiang	Daqing	Daqing Chinese Medicine Hospital	1	2	4	2	4	5	5	4	5	4	4	4	3	4	4	4	4	4	4	4	4	4	4	4	4	4	4	4	4	4	4	3
288	2	40	Heilongjiang	Daqing	Daqing Chinese Medicine Hospital	20	2	5	4	5	5	5	5	5	5	4	4	4	4	5	3	4	4	4	4	4	4	2	4	5	5	4	4	5	5	5	5
289	2	39	Heilongjiang	Daqing	Daqing Chinese Medicine Hospital	18	2	3	4	5	3	5	5	4	1	1	2	4	4	4	4	4	3	4	3	5	5	5	5	2	2	2	2	2	3	2	4
290	2	27	Heilongjiang	Daqing	Daqing Chinese Medicine Hospital	4	2	5	5	5	4	5	5	5	5	3	3	4	2	5	5	5	5	5	5	2	4	2	4	5	5	5	5	5	5	5	5
291	2	45	Heilongjiang	Daqing	Daqing Chinese Medicine Hospital	20	2	5	3	5	5	5	5	5	5	4	4	999	4	5	5	5	5	5	5	999	4	999	4	5	5	5	5	5	5	5	5
292	2	35	Heilongjiang	Daqing	Daqing Chinese Medicine Hospital		2	5	4	5	4	4	4	5	5	5	5	4	4	5	5	5	4	4	5	5	5	4	5	5	5	5	5	5	5	5	5
293	2	23	Heilongjiang	Daqing	Daqing Chinese Medicine Hospital	3	2	5	4	5	3	3	5	2	3	3	2	3	3	3	3	3	3	3	3	4	4	4	4	2	4	2	3	3	3	3	3
294	2	27	Heilongjiang	Daqing	Daqing Chinese Medicine Hospital	2	2	3	999	4	4	4	4	4	4	4	4	4	4	4	4	4	4	4	4	2	2	2	2	4	4	4	4	4	4	4	4
295	2	24	Heilongjiang	Daqing	Daqing Chinese Medicine Hospital	2	2	4	4	3	5	5	5	5	4	4	4	4	4	2	4	4	4	4	4	2	4	3	3	4	2	4	4	4	4	4	4
296	1	40	Heilongjiang	Daqing	Daqing Chinese Medicine Hospital	15	4	3	4	4	5	5	5	3	4	5	4	2	4	3	3	3	3	3	4	3	4	3	3	3	4	4	4	5	5	5	5
297	1	35	Heilongjiang	Daqing	Daqing Oilfield General Hospital	8	1	3	4	2	5	5	2	5	4	5	5	5	4	5	5	5	5	5	5	5	5	5	5	4	4	4	2	4	5	3	5
298	1	38	Heilongjiang	Daqing	Daqing Oilfield General Hospital	10	1	3	3	4	3	4	4	4	4	3	4	2	3	4	4	4	4	4	4	3	4	4	4	4	4	4	4	3	4	4	4
299	1	39	Heilongjiang	Daqing	Daqing Oilfield General Hospital	10	1	2	4	2	3	2	3	5	5	4	5	2	5	5	5	5	5	5	5	3	4	5	5	4	5	5	5	4	5	5	5
300	1	45	Heilongjiang	Daqing	Daqing Oilfield General Hospital	20	1	5	2	5	5	5	3	5	5	3	999	3	5	5	5	5	5	5	5	5	5	5	5	5	5	5	5	5	5	5	5
301	1	38	Heilongjiang	Daqing	Daqing Oilfield General Hospital	8	1	4	3	3	3	3	3	5	4	4	5	3	5	5	5	5	5	5	5	3	5	5	5	4	5	5	5	4	4	5	5
302	1	30	Heilongjiang	Daqing	Daqing Oilfield General Hospital	3	1	2	2	2	4	3	5	3	4	4	4	2	3	3	4	5	3	3	3	4	4	4	4	3	4	3	3	4	4	4	4
303	1	48	Heilongjiang	Daqing	Daqing Oilfield General Hospital	20	1	4	4	4	4	5	4	1	5	4	4	2	5	5	5	4	4	4	4	5	5	5	5	3	5	5	5	3	5	1	5
304	1	35	Heilongjiang	Daqing	Daqing Oilfield General Hospital	8	1	5	5	5	4	4	5	5	5	4	5	2	5	5	5	5	5	5	5	4	4	4	4	4	4	4	5	5	5	5	4
305	1	53	Heilongjiang	Daqing	Daqing Oilfield General Hospital	26	1	4	5	4	2	5	5	5	4	4	5	3	3	5	4	5	3	5	4	4	5	2	5	4	5	4	4	4	2	2	2
306	1	48	Heilongjiang	Daqing	Daqing Oilfield General Hospital	20	1	4	2	4	5	5	5	3	3	4	4	2	4	3	5	5	4	5	3	3	5	5	5	4	4	2	3	4	5	4	5
307	1	45	Heilongjiang	Daqing	Daqing Oilfield General Hospital	18	1	1	3	3	3	3	4	3	3	4	3	2	4	2	4	5	4	5	3	5	5	5	5	3	4	3	3	4	2	4	3
308	1	35	Heilongjiang	Daqing	Daqing Oilfield General Hospital	10	1	4	2	5	5	5	5	4	4	3	4	5	3	5	5	5	5	5	5	2	5	5	5	3	4	4	4	4	4	5	5
309	1	52	Heilongjiang	Daqing	Daqing Oilfield General Hospital	20	1	4	4	4	3	3	4	3	3	3	999	2	4	4	2	3	3	3	2	3	4	4	4	3	4	3	3	3	3	4	2
310	1	45	Heilongjiang	Daqing	Daqing Oilfield General Hospital	20	1	4	999	3	3	3	5	4	5	3	3	999	3	4	3	3	3	3	3	4	4	4	4	3	3	3	2	4	4	4	4
311	1	32	Heilongjiang	Daqing	Daqing Oilfield General Hospital	5	1	5	2	5	5	5	5	5	5	5	5	1	5	5	5	5	5	5	5	5	5	5	5	4	4	4	4	5	5	5	5
312	1	49	Heilongjiang	Daqing	Daqing Oilfield General Hospital	13	1	4	4	4	4	4	4	4	4	4	4	4	4	4	2	2	2	2	2	4	4	4	4	2	4	4	4	4	4	4	4
313	1	41	Heilongjiang	Daqing	Daqing Oilfield General Hospital	12	1	3	999	3	4	4	4	5	5	5	5	4	5	5	3	3	2	3	3	4	5	5	5	3	3	3	4	5	4	5	5
314	1	57	Heilongjiang	Daqing	Daqing Oilfield General Hospital	32	1	5	5	5	5	5	5	5	5	5	5	4	5	5	3	3	2	3	3	4	5	5	5	3	3	3	4	5	5	5	5
315	1	50	Heilongjiang	Daqing	Daqing Oilfield General Hospital	20	1	2	3	4	3	3	4	3	4	3	2	2	5	5	2	4	2	4	3	4	5	5	5	3	3	3	4	5	4	3	2
316	1	49	Heilongjiang	Daqing	Daqing Oilfield General Hospital	11	1	5	5	5	5	5	5	5	5	5	5	4	5	5	4	3	2	3	3	5	5	5	5	3	3	3	4	5	5	5	5
317	1	45	Heilongjiang	Daqing	Daqing Oilfield General Hospital	11	1	4	4	5	5	5	5	5	5	5	5	4	5	5	4	3	2	3	3	5	5	5	5	3	3	4	2	5	5	5	5
318	1	42	Heilongjiang	Daqing	Daqing Oilfield General Hospital	11	1	5	3	5	5	5	5	5	5	5	5	5	3	5	5	5	5	5	5	5	5	5	5	5	5	5	5	4	5	4	5
319	2	33	Heilongjiang	Daqing	Daqing Oilfield General Hospital	7	1	4	4	3	3	3	4	4	3	3	3	3	3	4	4	4	3	4	4	3	3	3	3	3	4	3	3	3	4	5	4
320	1	37	Heilongjiang	Daqing	Daqing Oilfield General Hospital	10	1	5	4	5	5	5	5	5	5	5	5	5	3	5	5	5	5	4	4	4	5	5	4	5	5	5	5	5	5	4	5
321	2	34	Heilongjiang	Daqing	Daqing Oilfield General Hospital	7	1	5	4	5	5	5	5	5	5	5	5	5	3	5	5	5	5	5	5	5	5	5	5	5	5	5	5	4	5	4	5
322	1	57	Heilongjiang	Daqing	Daqing Oilfield General Hospital	32	1	5	999	5	5	5	5	5	5	5	5	5	4	5	1	3	5	4	3	5	4	4	4	3	2	3	3	5	5	5	5
323	1	36	Heilongjiang	Daqing	Daqing Oilfield General Hospital	11	1	3	999	4	4	4	5	4	4	4	4	4	3	4	4	5	5	5	5	4	4	4	4	3	4	3	3	4	4	4	5
324	2	32	Heilongjiang	Daqing	Daqing Oilfield General Hospital	7	1	5	4	5	5	5	3	4	3	4	4	4	4	4	5	4	4	4	5	2	4	3	3	4	4	4	4	3	4	3	3
325	1	34	Heilongjiang	Daqing	Daqing Oilfield General Hospital	9	1	5	999	5	5	5	5	4	2	3	3	3	3	3	999	3	3	3	2	5	4	4	4	3	2	3	3	5	5	5	5
326	1	59	Heilongjiang	Daqing	Daqing Oilfield General Hospital	34	1	5	999	5	5	5	5	5	5	4	4	4	4	4	5	5	5	5	5	4	4	4	4	3	4	4	2	4	5	5	5
327	1	30	Heilongjiang	Daqing	Daqing Oilfield General Hospital	3	1	5	999	4	3	3	4	5	5	4	4	4	4	4	5	5	5	5	5	4	4	4	4	3	4	4	2	4	5	4	5
328	1	49	Heilongjiang	Daqing	Daqing Oilfield General Hospital	25	1	2	5	3	3	5	3	2	3	2	1	5	2	3	2	3	1	3	1	5	5	4	4	3	4	2	2	3	1	2	4
329	2	58	Heilongjiang	Daqing	Daqing Oilfield General Hospital	34	1	4	2	5	3	3	3	4	2	1	4	5	3	4	2	3	1	3	3	4	5	4	5	999	999	2	3	4	3	3	4
330	1	38	Heilongjiang	Daqing	Daqing Oilfield General Hospital	13	1	4	5	5	4	4	5	4	4	3	4	5	5	5	4	4	3	3	3	5	5	5	5	2	3	3	3	4	4	4	3
331	1	40	Heilongjiang	Daqing	Daqing Oilfield General Hospital	24	1	4	5	5	4	5	5	1	4	4	5	1	5	5	4	4	4	4	5	3	4	4	4	4	4	4	4	4	5	4	4
332	1	28	Heilongjiang	Daqing	Daqing Oilfield General Hospital	3	1	4	5	4	5	5	4	2	5	4	5	1	4	5	5	5	4	4	5	4	5	4	5	5	5	4	4	5	4	4	5
333	2	38	Heilongjiang	Daqing	Daqing Oilfield General Hospital	14	1	5	4	4	5	4	5	5	4	5	4	4	4	5	3	4	5	5	4	3	4	4	4	4	5	4	4	5	4	4	4
334	1	49	Heilongjiang	Daqing	Daqing Oilfield General Hospital	24	1	4	5	4	4	4	5	5	5	4	4	3	4	4	5	4	4	5	5	4	3	2	3	5	4	4	1	5	4	4	4
335	1	38	Heilongjiang	Daqing	Daqing Oilfield General Hospital	10	1	4	3	4	2	4	4	3	4	5	4	2	4	5	4	3	4	4	4	5	4	5	3	4	4	5	4	4	3	4	5
336	2	35	Heilongjiang	Daqing	Daqing Oilfield General Hospital	7	1	4	4	4	4	4	4	3	4	5	4	2	4	3	3	4	4	4	3	3	4	5	4	4	5	4	4	5	4	5	4
337	1	30	Heilongjiang	Daqing	Daqing Oilfield General Hospital	4	1	3	4	3	5	5	5	3	3	3	3	2	3	3	3	3	3	4	4	4	4	3	5	5	4	5	4	4	5	5	5
338	1	45	Heilongjiang	Daqing	Daqing Oilfield General Hospital	20	1	3	4	3	4	3	4	3	3	3	3	1	3	3	4	5	4	4	4	5	5	4	4	5	4	4	5	3	3	4	3
339	2	38	Heilongjiang	Daqing	Daqing Oilfield General Hospital	9	1	3	4	4	4	4	4	3	4	3	3	2	5	4	4	5	4	5	3	4	2	3	3	4	4	3	3	4	3	4	3
340	2	34	Heilongjiang	Daqing	Daqing Oilfield General Hospital	5	1	3	4	3	3	2	4	4	4	5	4	2	4	5	4	4	4	5	5	5	4	4	5	4	4	5	4	3	3	3	3
341	2	36	Heilongjiang	Daqing	Daqing Oilfield General Hospital	8	1	3	4	3	4	3	4	5	4	5	4	2	4	5	4	4	4	4	5	4	5	4	5	4	4	5	4	3	3	3	3
342	1	53	Heilongjiang	Daqing	Daqing Oilfield General Hospital	18	1	1	5	1	3	3	2	4	3	4	4	2	3	3	3	4	3	3	3	3	3	3	3	4	3	3	3	3	3	4	4
343	1	31	Heilongjiang	Daqing	Daqing Oilfield General Hospital	6	1	3	4	3	3	4	5	3	3	3	3	3	3	3	1	1	4	1	1	1	1	1	1	3	3	3	2	3	5	3	3
344	1	31	Heilongjiang	Daqing	Daqing Oilfield General Hospital	6	1	3	4	4	4	3	4	4	4	3	3	2	4	4	4	4	4	4	3	3	4	4	4	4	4	4	3	4	4	5	4
345	1	32	Heilongjiang	Daqing	Daqing Oilfield General Hospital	6	1	3	4	4	4	3	4	4	4	3	3	2	4	4	3	3	4	4	4	5	4	4	4	4	4	4	3	4	4	5	4
346	2	36	Heilongjiang	Daqing	Daqing Oilfield General Hospital	8	1	4	999	4	3	5	4	4	2	1	1	5	2	3	1	3	1	1	2	4	4	4	4	3	4	4	4	4	3	3	2
347	1	33	Heilongjiang	Daqing	Daqing Oilfield General Hospital	6	1	999	4	4	4	4	4	4	4	3	3	5	4	4	3	4	3	4	4	5	5	5	5	3	4	3	3	4	4	4	4
348	1	32	Heilongjiang	Daqing	Daqing Oilfield General Hospital	7	1	3	3	3	4	4	3	4	4	4	4	5	4	4	4	4	4	4	4	4	4	4	4	3	3	3	3	4	4	4	4
349	2	35	Heilongjiang	Daqing	Daqing Oilfield General Hospital	8	1	4	4	4	4	4	4	4	4	4	4	5	3	4	3	4	4	4	4	4	4	4	4	4	4	4	4	4	4	4	4
350	1	29	Heilongjiang	Daqing	Daqing Oilfield General Hospital	5	1	3	999	4	1	3	4	5	5	5	5	5	5	5	5	5	5	5	5	4	4	4	4	5	5	5	5	5	5	4	5
351	2	30	Heilongjiang	Daqing	Daqing Oilfield General Hospital	5	1	4	4	4	4	4	4	4	4	4	4	4	4	4	4	4	4	4	4	5	5	5	5	4	4	3	3	4	4	4	4
352	2	33	Heilongjiang	Daqing	Daqing Oilfield General Hospital	5	1	4	999	4	4	4	4	3	3	3	3	3	4	3	3	4	3	3	3	5	5	5	5	4	4	4	4	3	4	4	4
353	1	24	Heilongjiang	Daqing	Daqing Oilfield General Hospital	1	1	4	5	4	4	4	5	5	4	5	4	4	4	4	4	4	3	3	5	3	1	2	3	3	4	2	4	3	5	3	4
354	2	38	Heilongjiang	Daqing	Daqing Oilfield General Hospital	12	1	4	4	3	4	5	4	4	3	4	4	4	2	4	3	3	3	3	3	5	5	2	4	2	3	3	3	4	4	4	4
355	1	30	Heilongjiang	Daqing	Daqing Oilfield General Hospital	5	1	3	4	3	4	3	4	3	4	3	3	3	3	4	3	3	3	2	2	4	4	4	4	3	3	2	999	4	4	4	4
356	1	45	Heilongjiang	Daqing	Daqing Oilfield General Hospital	20	1	4	999	4	4	4	5	4	3	3	3	4	999	4	4	4	4	4	3	4	4	4	4	4	4	4	4	4	4	4	4
357	2	33	Heilongjiang	Daqing	Daqing Oilfield General Hospital	10	1	5	999	4	5	4	5	5	5	5	5	999	4	4	5	5	5	5	5	3	3	1	1	5	5	5	5	5	4	5	4
358	2	34	Heilongjiang	Daqing	Daqing Oilfield General Hospital	10	1	4	4	4	5	4	4	4	3	3	3	3	3	4	3	4	4	4	3	5	5	5	5	3	3	3	3	4	4	4	3
359	2	35	Heilongjiang	Daqing	Daqing Oilfield General Hospital	3	1	3	4	4	2	4	4	4	3	3	4	1	2	1	4	3	4	3	2	5	5	5	5	2	3	3	3	999	2	3	1
360	2	39	Heilongjiang	Daqing	Daqing Oilfield General Hospital	10	1	4	3	2	3	3	4	4	4	3	4	3	3	4	3	3	3	3	3	3	3	3	3	3	3	3	3	4	4	4	3
361	2	34	Heilongjiang	Daqing	Daqing Oilfield General Hospital	7	1	4	4	4	4	4	4	3	5	5	5	3	5	5	4	4	3	4	4	4	4	4	4	5	5	5	5	4	4	4	4
362	1	36	Heilongjiang	Daqing	Daqing Oilfield General Hospital	7	1	5	1	5	5	5	5	5	5	5	5	1	5	5	5	5	5	5	5	5	5	5	5	5	4	4	5	5	5	5	5
363	1	34	Heilongjiang	Daqing	Daqing Oilfield General Hospital	8	1	4	4	5	5	3	5	4	5	5	4	5	5	5	4	5	5	5	4	5	5	5	5	4	4	4	4	4	4	4	4
364	2	38	Heilongjiang	Daqing	Daqing Oilfield General Hospital	12	1	3	1	4	4	4	4	4	4	3	4	1	4	3	5	3	4	5	4	4	4	4	4	4	4	4	2	3	3	4	2
365	2	35	Heilongjiang	Daqing	Daqing Oilfield General Hospital	10	1	4	4	3	4	4	4	4	4	4	4	2	4	4	3	4	4	4	4	5	5	5	5	4	4	4	4	5	5	5	4
366	1	34	Heilongjiang	Daqing	Daqing Oilfield General Hospital	8	1	4	3	4	3	3	4	3	3	4	3	2	3	3	3	3	3	3	3	3	3	3	3	3	3	3	3	4	4	3	3
367	2	36	Heilongjiang	Daqing	Daqing Oilfield General Hospital	10	1	5	5	5	5	5	5	5	5	5	5	4	5	5	3	4	3	3	3	2	3	3	3	4	4	3	3	5	5	5	5
368	2	40	Heilongjiang	Daqing	Daqing Oilfield General Hospital	15	1	4	4	3	3	3	4	3	3	3	3	3	3	3	3	3	3	3	3	3	3	3	3	3	3	3	3	4	3	4	4
369	1	49	Heilongjiang	Daqing	Daqing Oilfield General Hospital	24	1	3	4	5	4	5	4	4	4	4	4	3	3	4	5	4	3	3	3	4	4	4	4	3	4	3	3	3	4	4	3
370	2	40	Heilongjiang	Daqing	Daqing Oilfield General Hospital	10	1	3	4	3	4	5	4	4	3	4	3	3	3	4	3	3	4	3	3	3	3	3	3	5	4	4	4	5	4	4	5
371	1	39	Heilongjiang	Daqing	Daqing Oilfield General Hospital	11	1	3	5	2	4	5	4	3	3	3	3	3	3	4	4	4	4	3	3	3	3	4	3	4	5	4	5	3	3	4	3
372	1	40	Heilongjiang	Daqing	Daqing Oilfield General Hospital	12	1	3	5	3	3	3	5	3	3	3	3	2	3	3	5	4	4	4	5	2	1	1	2	5	4	3	4	2	2	3	4
373	1	34	Heilongjiang	Daqing	Daqing Oilfield General Hospital	6	1	3	4	3	3	3	5	3	4	3	4	4	4	3	4	4	3	3	3	3	3	3	3	4	4	5	4	5	5	3	4
374	1	42	Heilongjiang	Daqing	Daqing Oilfield General Hospital	10	1	4	4	2	3	3	4	3	4	4	3	3	4	4	3	4	3	3	3	5	999	4	1	4	4	5	4	3	3	3	3
375	1	45	Heilongjiang	Daqing	Daqing Oilfield General Hospital	18	1	4	5	3	3	3	4	5	5	5	5	1	4	4	4	4	4	4	4	4	5	4	5	4	4	4	4	5	5	5	5
376	1	51	Heilongjiang	Daqing	Daqing Oilfield General Hospital	25	1	4	3	4	4	3	5	5	4	4	4	4	4	4	5	4	5	5	4	2	1	1	2	5	4	5	4	3	3	3	3
377	1	55	Heilongjiang	Daqing	Daqing Oilfield General Hospital	20	1	2	4	3	2	2	2	3	3	3	3	4	3	3	3	3	2	3	2	3	2	2	2	3	3	3	3	1	2	1	2
378	1	50	Heilongjiang	Daqing	Daqing Oilfield General Hospital	20	1	2	3	2	3	3	4	4	3	2	2	3	3	3	3	3	3	3	4	3	3	4	3	3	3	4	4	3	3	4	3
379	1	43	Heilongjiang	Daqing	Daqing Oilfield General Hospital	15	1	2	3	2	3	3	3	2	2	2	2	5	3	3	2	1	2	2	1	1	3	2	2	4	4	4	3	2	2	3	3
380	1	40	Heilongjiang	Daqing	Daqing Oilfield General Hospital	15	1	3	3	3	3	3	3	3	3	3	3	3	4	4	3	3	3	4	3	3	3	3	3	3	3	3	3	4	4	4	3
381	2	35	Heilongjiang	Daqing	Daqing Oilfield General Hospital	7	1	4	4	4	4	4	4	4	4	4	4	2	3	4	4	3	3	3	4	3	5	4	4	4	4	4	4	4	4	4	4
382	1	42	Heilongjiang	Daqing	Daqing Oilfield General Hospital	12	1	3	3	3	3	3	3	3	3	3	3	3	3	3	3	3	3	3	3	3	3	3	3	3	3	3	3	3	3	3	3
383	2	38	Heilongjiang	Daqing	Daqing Oilfield General Hospital	11	1	4	4	4	4	4	4	4	3	3	3	3	4	4	3	3	3	3	4	4	4	4	4	3	4	3	4	4	3	4	5
384	1	33	Heilongjiang	Daqing	Daqing Oilfield General Hospital	3	1	4	5	4	4	4	5	4	2	3	3	4	3	3	4	3	4	4	3	4	4	4	4	4	4	3	4	4	4	5	5
385	2	32	Heilongjiang	Daqing	Daqing Oilfield General Hospital	4	1	4	5	4	4	4	5	4	2	3	3	4	3	3	4	3	4	4	3	4	4	4	4	4	4	3	4	4	4	5	5
386	2	36	Heilongjiang	Daqing	Daqing Oilfield General Hospital	7	1	4	5	4	4	4	5	4	2	3	3	4	3	3	4	3	4	4	3	4	4	4	4	4	4	3	4	4	5	5	5
387	2	40	Heilongjiang	Daqing	Daqing Oilfield General Hospital	20	1	4	2	4	5	5	4	4	4	5	4	1	5	4	4	4	4	5	5	5	4	4	5	3	3	3	3	4	5	4	4
388	2	38	Heilongjiang	Daqing	Daqing Oilfield General Hospital	15	1	4	2	5	5	5	4	5	5	5	4	2	5	4	4	5	5	4	5	5	4	4	5	5	4	4	5	5	4	5	4
389	2	30	Heilongjiang	Daqing	Daqing Oilfield General Hospital	2	1	4	4	5	5	5	5	4	4	4	4	5	4	4	4	4	4	4	4	4	4	4	4	4	4	4	4	4	4	4	4
390	2	30	Heilongjiang	Daqing	Daqing Oilfield General Hospital	2	1	4	4	5	5	5	5	4	4	4	4	5	4	4	4	4	4	4	4	4	4	4	4	4	4	4	4	4	4	4	4
391	1	28	Heilongjiang	Daqing	Daqing Oilfield General Hospital	4	1	1	2	3	5	5	5	2	3	2	1	3	4	3	1	2	4	3	2	4	5	4	5	5	5	4	4	3	4	3	4
392	2	38	Heilongjiang	Daqing	Daqing Oilfield General Hospital	10	1	4	2	5	5	5	4	4	4	4	5	1	4	5	4	4	4	5	5	5	4	4	5	4	5	4	5	5	5	4	5
393	2	35	Heilongjiang	Daqing	Daqing Oilfield General Hospital	10	1	4	1	4	5	5	4	4	5	4	5	1	4	4	4	4	4	3	4	3	4	4	3	5	4	5	5	5	4	4	5
394	2	32	Heilongjiang	Daqing	Daqing Oilfield General Hospital	5	1	4	5	4	5	5	5	5	5	4	4	2	4	3	4	4	5	4	5	5	5	4	4	4	5	4	5	5	4	3	999
395	2	37	Heilongjiang	Daqing	Daqing Oilfield General Hospital	12	1	5	5	5	5	5	5	4	3	4	5	2	5	4	4	3	3	4	4	3	4	4	3	4	3	4	4	5	5	5	5
396	1	40	Heilongjiang	Daqing	Daqing Oilfield General Hospital	18	1	4	2	3	5	5	3	4	3	2	3	1	5	4	4	2	4	3	3	3	4	4	3	4	1	4	3	2	4	3	4
397	2	35	Heilongjiang	Daqing	Daqing Oilfield General Hospital	6	1	5	5	5	5	5	5	5	5	5	5	1	5	5	5	5	5	5	5	3	5	4	2	5	5	4	3	4	5	5	5
398	1	42	Heilongjiang	Daqing	Daqing Oilfield General Hospital	15	2	2	4	3	5	5	2	3	3	999	3	4	4	4	5	4	3	3	3	5	4	3	3	3	3	3	999	4	5	3	999
399	2	30	Heilongjiang	Daqing	Daqing Oilfield General Hospital	6	2	5	999	5	5	5	5	5	5	4	4	4	4	4	5	5	5	5	5	4	4	4	4	3	4	4	2	4	5	5	5
400	2	58	Heilongjiang	Daqing	Daqing Oilfield General Hospital	34	2	5	4	5	4	4	5	4	4	4	5	4	4	5	5	4	4	5	4	4	3	3	2	4	4	4	4	5	4	5	4
401	2	36	Heilongjiang	Daqing	Daqing Oilfield General Hospital	8	2	5	4	3	4	3	4	5	5	4	4	2	4	4	3	4	3	3	4	3	5	4	4	4	4	4	4	3	3	4	4
402	2	25	Heilongjiang	Daqing	Daqing Oilfield General Hospital	3	2	3	3	3	3	3	3	3	3	3	3	3	3	3	1	1	4	1	1	1	1	1	1	3	3	3	2	5	4	3	3
403	2	35	Heilongjiang	Daqing	Daqing Oilfield General Hospital	10	2	3	3	3	3	4	3	3	3	3	3	3	3	3	1	1	4	1	1	1	1	1	1	3	3	3	2	5	5	3	3
404	2	29	Heilongjiang	Daqing	Daqing Oilfield General Hospital	5	2	3	3	3	3	4	3	3	3	3	3	3	3	3	1	1	4	1	1	1	1	1	1	3	3	3	2	3	3	3	5
405	2	34	Heilongjiang	Daqing	Daqing Oilfield General Hospital	14	2	4	4	4	3	4	4	3	3	999	3	4	2	3	2	2	2	2	2	4	4	4	4	3	3	3	3	3	3	2	3
406	2	27	Heilongjiang	Daqing	Daqing Oilfield General Hospital	6	2	4	4	3	3	3	5	3	3	3	3	3	3	3	3	3	4	3	3	3	5	5	5	3	3	3	3	4	4	4	4
407	2	38	Heilongjiang	Daqing	Daqing Oilfield General Hospital	19	2	1	5	5	3	3	5	5	5	5	5	5	5	3	3	3	3	1	1	5	5	5	5	3	4	4	3	5	5	5	5
408	2	24	Heilongjiang	Daqing	Daqing Oilfield General Hospital	3	2	2	4	4	5	3	4	4	3	3	4	5	4	4	3	4	3	3	4	5	5	4	5	4	4	4	4	4	5	5	5
409	2	23	Heilongjiang	Daqing	Daqing Oilfield General Hospital	5	2	1	4	4	5	5	4	3	3	3	4	4	4	4	1	4	3	3	4	5	4	4	4	2	4	5	4	4	5	5	5
410	2	26	Heilongjiang	Daqing	Daqing Oilfield General Hospital	5	2	1	4	4	5	3	4	5	3	3	4	5	4	4	3	4	3	3	4	5	5	4	5	4	4	4	4	4	5	5	5
411	2	24	Heilongjiang	Daqing	Daqing Oilfield General Hospital	3	2	2	4	4	5	5	4	3	3	3	4	5	4	4	3	4	3	3	4	5	5	4	5	2	4	5	4	4	5	5	5
412	2	23	Heilongjiang	Daqing	Daqing Oilfield General Hospital	2	2	5	3	3	5	3	5	3	5	5	3	2	5	5	4	2	4	4	3	2	3	3	3	5	5	5	5	5	5	5	5
413	2	26	Heilongjiang	Daqing	Daqing Oilfield General Hospital	4	2	4	2	3	5	4	5	5	5	5	5	1	5	5	5	5	5	5	5	5	5	5	5	5	5	5	5	3	4	4	3
414	2	32	Heilongjiang	Daqing	Daqing Oilfield General Hospital	10	2	4	4	3	4	4	4	3	4	4	4	2	3	4	3	3	2	3	3	5	5	5	5	1	2	1	2	4	4	3	4
415	2	40	Heilongjiang	Daqing	Daqing Oilfield General Hospital	18	2	4	4	4	4	4	5	5	4	4	4	4	4	4	4	4	4	4	4	4	4	4	4	5	5	5	5	4	4	4	4
416	2	28	Heilongjiang	Daqing	Daqing Oilfield General Hospital	7	2	3	5	3	3	3	5	3	3	3	5	1	3	3	3	3	3	1	3	5	5	5	5	3	3	3	3	4	5	2	2
417	2	27	Heilongjiang	Daqing	Daqing Oilfield General Hospital	5	2	5	1	5	5	3	5	5	5	5	5	1	4	5	5	5	5	5	5	5	5	5	5	5	5	5	5	5	5	5	5
418	2	28	Heilongjiang	Daqing	Daqing Oilfield General Hospital	5	2	3	2	4	5	3	5	5	5	5	5	1	5	5	5	5	5	5	5	4	4	4	4	4	3	5	5	4	4	3	3
419	2	42	Heilongjiang	Daqing	Daqing Oilfield General Hospital	23	2	3	3	4	3	3	4	3	3	2	3	3	3	3	3	3	3	3	3	3	4	3	4	3	3	3	3	3	4	4	4
420	2	25	Heilongjiang	Daqing	Daqing Oilfield General Hospital	4	2	3	4	4	3	3	4	4	3	3	3	3	3	3	3	4	3	3	3	4	4	4	4	3	4	3	3	3	4	3	4
421	2	36	Heilongjiang	Daqing	Daqing Oilfield General Hospital	15	2	5	5	5	5	5	5	5	5	5	5	5	5	5	5	5	5	5	5	5	5	5	5	5	5	5	5	5	5	5	5
422	2	41	Heilongjiang	Daqing	Daqing Oilfield General Hospital	21	2	5	5	5	5	5	5	5	5	5	5	5	5	5	3	5	5	5	5	5	5	5	5	5	5	5	2	5	5	5	5
423	2	45	Heilongjiang	Daqing	Daqing Oilfield General Hospital	26	2	2	3	4	2	3	5	999	999	4	4	4	3	3	3	4	2	4	3	4	4	4	4	4	3	2	2	3	4	4	3
424	1	29	Heilongjiang	Daqing	Daqing Oilfield General Hospital	5	2	4	1	5	5	5	5	5	5	5	5	2	5	5	5	5	5	5	5	4	5	5	5	5	5	5	5	4	5	4	5
425	2	25	Heilongjiang	Daqing	Daqing Oilfield General Hospital	3	2	5	1	5	5	5	5	5	5	4	5	1	5	5	5	5	5	4	4	4	5	5	4	5	5	5	5	5	5	4	5
426	2	24	Heilongjiang	Daqing	Daqing Oilfield General Hospital	3	2	5	1	5	5	5	5	5	5	5	5	1	5	5	4	5	5	5	4	5	5	5	5	5	5	5	5	5	5	5	5
427	2	28	Heilongjiang	Daqing	Daqing Oilfield General Hospital	3	2	5	2	4	5	5	5	5	5	5	5	4	5	5	5	5	5	5	5	4	4	4	5	5	5	5	5	5	5	5	4
428	2	36	Heilongjiang	Daqing	Daqing Oilfield General Hospital	10	2	4	2	5	5	5	5	5	5	5	5	1	5	5	5	5	5	5	5	5	5	5	5	5	5	999	999	5	5	5	5
429	2	22	Heilongjiang	Daqing	Daqing Oilfield General Hospital	1	2	5	999	5	5	5	5	5	5	5	5	1	5	5	5	5	5	5	5	5	5	5	5	5	5	5	4	5	5	5	5
430	2	25	Heilongjiang	Daqing	Daqing Oilfield General Hospital	1	2	4	4	4	4	5	4	2	4	4	3	4	2	4	2	4	4	3	4	5	5	5	5	3	3	3	3	4	4	2	3
431	2	35	Heilongjiang	Daqing	Daqing Oilfield General Hospital	7	2	5	3	3	5	5	4	4	3	4	3	2	5	4	3	4	4	4	3	4	3	3	3	2	3	3	3	4	4	3	2
432	2	40	Heilongjiang	Daqing	Daqing Oilfield General Hospital	17	2	4	999	4	4	4	5	5	5	4	5	2	5	4	5	5	4	5	5	2	3	1	4	5	5	5	4	4	3	4	3
433	2	41	Heilongjiang	Daqing	Daqing Oilfield General Hospital	22	2	4	2	4	3	3	4	3	3	3	3	2	4	4	5	4	3	5	3	5	5	5	5	4	4	4	4	4	4	4	4
434	2	24	Heilongjiang	Daqing	Daqing Oilfield General Hospital	1	2	5	3	4	4	4	4	5	4	4	4	4	3	4	5	5	5	5	5	2	2	4	2	4	4	4	4	5	5	4	4
435	2	30	Heilongjiang	Daqing	Daqing Oilfield General Hospital	11	2	2	4	3	3	4	5	4	3	4	4	999	3	4	999	5	5	5	3	5	5	5	5	3	3	5	4	4	5	5	4
436	2	22	Heilongjiang	Daqing	Daqing Oilfield General Hospital	7	2	5	1	5	5	5	5	5	5	5	5	4	5	3	5	5	5	5	5	2	3	3	4	5	5	5	2	5	5	5	5
437	2	45	Heilongjiang	Daqing	Daqing Oilfield General Hospital	25	2	3	4	4	3	3	3	5	3	5	3	2	4	4	4	4	2	2	3	3	4	4	3	1	4	4	3	3	3	3	3
438	2	32	Heilongjiang	Daqing	Daqing Oilfield General Hospital	10	2	3	4	3	3	4	5	4	3	4	4	999	3	4	999	5	5	5	3	5	5	5	5	3	3	5	4	4	5	5	4
439	2	30	Heilongjiang	Daqing	Daqing Oilfield General Hospital	4	2	5	999	5	5	5	5	5	5	5	5	1	5	5	5	4	5	5	4	5	5	5	5	5	5	5	4	5	5	5	5
440	2	30	Heilongjiang	Daqing	Daqing Oilfield General Hospital	4	2	5	999	5	5	5	5	5	5	5	5	1	5	5	4	5	5	5	4	5	4	5	5	5	5	4	5	5	5	5	5
441	2	23	Heilongjiang	Daqing	Daqing Oilfield General Hospital	1	2	4	3	5	3	3	5	5	2	2	3	3	3	1	5	5	5	5	5	3	4	2	3	5	4	4	4	4	5	5	4
442	2	30	Heilongjiang	Daqing	Daqing Oilfield General Hospital	10	3	1	5	1	1	1	2	3	1	4	4	999	1	1	3	3	3	1	1	1	2	3	3	3	1	3	4	4	3	3	2
443	2	22	Heilongjiang	Daqing	Daqing Oilfield General Hospital	1	5	4	4	4	5	3	4	2	3	3	3	4	4	5	4	4	4	4	4	2	3	3	4	4	4	3	3	3	4	4	5
444	2	38	Heilongjiang	Jiamusi	Fujin City Maternal and Child Health Hospital	4	1	4	2	4	4	4	4	4	4	4	4	2	4	4	4	4	4	4	4	4	4	4	4	4	4	4	4	4	4	4	4
445	2	38	Heilongjiang	Jiamusi	Fujin City Maternal and Child Health Hospital	10	1	3	3	3	3	4	3	4	3	3	3	4	4	4	4	4	4	4	4	4	4	4	4	4	4	4	4	4	4	4	4
446	2	42	Heilongjiang	Jiamusi	Fujin City Maternal and Child Health Hospital	20	1	3	3	3	3	4	3	4	3	3	3	4	4	4	4	4	4	4	4	4	4	4	4	4	4	4	4	4	4	4	4
447	2	39	Heilongjiang	Jiamusi	Fujin City Maternal and Child Health Hospital	9	1	4	3	3	3	3	4	3	3	3	3	3	3	3	3	3	3	3	3	3	3	3	3	3	3	3	3	3	3	3	3
448	2	42	Heilongjiang	Jiamusi	Fujin City Maternal and Child Health Hospital	2	1	4	4	4	4	4	4	4	4	4	2	3	3	4	3	4	4	3	4	3	2	2	2	3	4	3	3	4	4	4	4
449	2	42	Heilongjiang	Jiamusi	Fujin City Maternal and Child Health Hospital	20	1	3	3	3	3	4	3	4	3	3	3	4	4	4	4	4	4	4	4	4	4	4	4	4	4	4	4	4	4	4	4
450	2	39	Heilongjiang	Jiamusi	Fujin City Maternal and Child Health Hospital	15	1	3	3	3	3	4	3	4	3	3	3	4	4	4	4	4	4	4	4	4	4	4	4	4	4	4	4	4	4	4	4
451	2	42	Heilongjiang	Jiamusi	Fujin City Maternal and Child Health Hospital	20	1	3	3	3	3	4	4	3	4	4	4	3	3	4	4	4	4	4	4	4	4	4	4	4	4	4	4	4	3	4	4
452	2	40	Heilongjiang	Jiamusi	Fujin City Maternal and Child Health Hospital	18	1	4	3	3	3	3	4	3	4	4	4	3	3	4	4	4	4	4	4	4	4	4	4	4	4	4	2	4	4	3	4
453	2	40	Heilongjiang	Jiamusi	Fujin City Maternal and Child Health Hospital	18	1	4	3	3	3	3	4	3	4	4	4	3	3	4	4	4	4	4	4	4	4	4	4	4	4	4	2	4	4	3	4
454	2	41	Heilongjiang	Jiamusi	Fujin City Maternal and Child Health Hospital	21	1	4	5	4	3	4	4	3	3	3	3	3	3	3	3	3	3	3	3	3	3	3	3	3	3	3	3	3	3	3	3
455	2	40	Heilongjiang	Jiamusi	Fujin City Maternal and Child Health Hospital	20	1	4	4	3	4	4	4	4	4	3	3	5	5	5	4	4	4	4	4	4	2	1	1	4	5	3	4	4	4	4	3
456	2	41	Heilongjiang	Jiamusi	Fujin City Maternal and Child Health Hospital	8	1	3	3	3	4	4	3	3	3	3	3	3	4	4	3	3	4	3	3	4	4	4	4	3	4	3	3	3	3	3	4
457	2	36	Heilongjiang	Jiamusi	Fujin City Maternal and Child Health Hospital	17	1	3	3	3	4	4	3	3	3	3	3	3	4	4	3	3	4	3	3	4	4	4	4	3	4	3	3	3	3	3	4
458	2	47	Heilongjiang	Jiamusi	Fujin City Maternal and Child Health Hospital	4	1	4	4	3	4	4	4	4	4	3	3	5	5	5	4	4	4	4	4	1	2	1	2	4	5	3	4	4	4	4	3
459	2	32	Heilongjiang	Jiamusi	Fujin City Maternal and Child Health Hospital	5	1	3	3	3	4	4	3	3	4	4	4	5	4	4	3	3	1	1	3	4	4	4	4	3	2	3	3	4	4	2	3
460	2	46	Heilongjiang	Jiamusi	Fujin City Maternal and Child Health Hospital	28	1	4	4	4	4	4	4	4	4	4	4	4	3	4	3	4	3	3	3	3	3	3	3	3	2	3	2	4	4	4	4
461	1	42	Heilongjiang	Jiamusi	Fujin City Maternal and Child Health Hospital	18	1	3	3	3	3	4	4	4	4	4	3	4	4	4	4	4	4	4	4	4	4	4	4	4	4	4	4	4	4	4	4
462	2	38	Heilongjiang	Jiamusi	Fujin City Maternal and Child Health Hospital	20	1	2	4	2	3	4	4	4	4	4	4	3	3	4	4	4	4	4	4	4	4	4	4	4	4	4	4	4	3	3	4
463	2	43	Heilongjiang	Jiamusi	Fujin City Maternal and Child Health Hospital	20	1	3	3	3	3	4	4	3	4	4	4	3	3	4	4	4	4	4	4	4	4	4	4	4	4	4	4	4	3	3	4
464	2	40	Heilongjiang	Jiamusi	Fujin City Maternal and Child Health Hospital	18	1	3	2	4	3	4	4	4	4	4	2	5	4	4	4	4	4	4	4	4	4	4	4	4	4	4	4	3	4	4	4
465	2	40	Heilongjiang	Jiamusi	Fujin City Maternal and Child Health Hospital	23	1	3	3	3	3	4	4	4	4	4	4	3	3	4	4	4	4	4	4	4	4	4	4	3	4	3	4	4	3	3	4
466	2	36	Heilongjiang	Jiamusi	Fujin City Maternal and Child Health Hospital	15	2	3	3	3	3	4	3	4	3	3	3	4	4	4	4	4	4	4	4	4	4	4	4	4	4	4	4	4	4	4	4
467	2	40	Heilongjiang	Jiamusi	Fujin City Maternal and Child Health Hospital	15	2	5	1	5	3	5	4	4	4	4	4	2	4	4	4	4	4	4	4	4	4	4	4	4	4	4	4	4	4	4	4
468	2	25	Heilongjiang	Jiamusi	Fujin City Maternal and Child Health Hospital	6	2	3	2	4	4	4	4	4	4	4	3	4	4	4	4	4	4	4	4	4	4	4	4	4	4	4	4	4	4	4	4
469	2	36	Heilongjiang	Jiamusi	Fujin City Maternal and Child Health Hospital	7	2	3	2	3	4	3	3	4	3	3	3	4	4	4	4	4	4	4	4	4	4	4	4	4	4	4	4	4	4	4	4
470	2	37	Heilongjiang	Jiamusi	Fujin City Maternal and Child Health Hospital	10	2	3	3	3	3	4	3	4	3	3	3	4	4	4	4	4	4	4	4	4	4	4	4	4	4	4	4	4	4	4	4
471	2	43	Heilongjiang	Jiamusi	Fujin City Maternal and Child Health Hospital	25	2	4	4	4	4	4	4	4	4	3	3	3	4	4	4	4	4	4	4	2	2	3	3	4	4	4	4	4	4	4	4
472	2	42	Heilongjiang	Jiamusi	Fujin City Maternal and Child Health Hospital	20	2	4	4	4	4	4	4	4	4	3	3	3	4	4	3	4	4	4	4	2	2	3	3	4	4	4	4	4	4	4	4
473	2	40	Heilongjiang	Jiamusi	Fujin City Maternal and Child Health Hospital	20	2	4	4	4	4	4	4	4	4	4	3	4	4	3	5	5	4	5	5	3	3	3	3	5	5	5	4	4	4	4	3
474	2	42	Heilongjiang	Jiamusi	Fujin City Maternal and Child Health Hospital	20	2	4	2	4	4	4	4	4	4	3	3	3	4	4	4	4	4	4	4	3	2	2	3	4	4	4	4	4	4	4	4
475	2	32	Heilongjiang	Jiamusi	Fujin City Maternal and Child Health Hospital	10	2	3	3	3	3	4	3	4	3	4	3	4	4	4	4	4	4	4	4	4	4	4	4	4	4	4	4	4	4	4	4
476	1	42	Heilongjiang	Jiamusi	Fujin City Maternal and Child Health Hospital	20	3	3	3	3	3	4	3	4	3	3	3	4	4	4	4	4	4	4	4	4	4	4	4	4	4	4	4	4	4	3	4
477	1	29	Heilongjiang	Jiamusi	Fujin City Maternal and Child Health Hospital	2	4	4	4	4	4	4	4	4	4	4	4	4	4	4	4	4	4	4	4	4	3	2	2	4	4	4	4	4	4	4	4
478	2	35	Heilongjiang	Jiamusi	Fujin City Maternal and Child Health Hospital	10	4	4	4	4	4	4	4	4	4	4	4	4	4	4	4	4	4	4	4	4	3	2	2	4	4	4	4	4	4	4	4
479	2	45	Heilongjiang	Jiamusi	Fujin City Maternal and Child Health Hospital	23	4	4	4	4	4	4	4	4	4	3	3	4	4	4	4	4	4	4	4	2	2	2	2	4	4	4	4	4	4	4	4
480	2	32	Heilongjiang	Jiamusi	Fujin City Maternal and Child Health Hospital	13	4	4	4	4	4	4	4	4	4	3	3	4	4	4	4	4	4	4	4	2	2	2	2	4	4	4	4	4	4	4	4
481	2	31	Heilongjiang	Jiamusi	Fujin City Maternal and Child Health Hospital	1		3	3	3	4	4	4	4	4	4	3	4	3	4	4	4	4	4	4	4	4	4	2	3	4	3	3	3	4	4	4
482	2	41	Heilongjiang	Jiamusi	Fujin City Maternal and Child Health Hospital	4		3	3	3	4	4	4	3	4	4	2	2	3	4	3	4	3	4	4	3	2	3	2	3	4	3	2	3	4	4	4
483	2	43	Heilongjiang	Jiamusi	Fujin Center Hospital	21	1	4	4	4	4	4	5	3	4	4	4	4	3	4	3	2	3	3	3	3	4	4	4	4	4	4	2	4	4	4	3
484	2	48	Heilongjiang	Jiamusi	Fujin Center Hospital	27	1	5	1	5	5	5	5	5	5	5	5	1	1	5	5	5	5	5	5	5	5	5	5	999	999	999	5	5	5	5	5
485	1	41	Heilongjiang	Jiamusi	Fujin Center Hospital	23	1	5	1	5	5	5	5	2	5	5	5	1	4	5	5	5	5	5	5	2	2	2	2	1	5	5	4	5	5	5	5
486	0	35	Heilongjiang	Jiamusi	Fujin Center Hospital	10	1	4	3	3	4	4	3	3	3	3	3	2	3	4	4	4	4	4	4	1	2	1	3	3	4	3	3	3	3	3	3
487	2	44	Heilongjiang	Jiamusi	Fujin Center Hospital	21	1	5	3	5	5	5	5	5	5	5	5	4	4	5	5	5	5	5	5	2	2	2	2	5	5	4	5	5	5	5	5
488	1	42	Heilongjiang	Jiamusi	Fujin Center Hospital	14	1	4	4	3	4	4	4	3	3	4	4	3	3	4	4	4	4	4	3	3	4	4	4	3	4	4	3	4	4	4	4
489	2	37	Heilongjiang	Jiamusi	Fujin Center Hospital	12	1	3	3	3	3	3	4	3	3	3	3	3	3	3	3	3	3	3	3	3	3	3	3	4	4	4	4	3	3	3	3
490	1	43	Heilongjiang	Jiamusi	Fujin Center Hospital	20	1	3	4	2	3	3	3	3	3	3	3	3	3	4	3	3	3	3	3	3	3	3	3	3	4	3	3	4	4	4	4
491	2	55	Heilongjiang	Jiamusi	Fujin Center Hospital	20	1	5	1	5	5	5	5	5	5	5	5	3	5	5	4	4	3	3	3	5	4	3	5	5	5	5	5	5	5	4	4
492	2	32	Heilongjiang	Jiamusi	Fujin Center Hospital	7	1	4	4	4	4	4	4	3	4	4	4	4	3	4	3	2	3	3	3	4	4	4	4	4	4	4	2	4	4	4	3
493	1	45	Heilongjiang	Jiamusi	Fujin Center Hospital	24	1	3	3	4	4	4	4	4	4	4	3	4	3	3	3	3	3	3	3	3	5	3	4	3	4	3	3	4	3	4	4
494	2	40	Heilongjiang	Jiamusi	Fujin Center Hospital	15	1	3	4	4	4	4	4	4	4	3	3	3	4	4	4	4	4	4	4	4	4	4	4	4	2	4	3	2	3	3	3
495	2	35	Heilongjiang	Jiamusi	Fujin Center Hospital	10	1	4	999	5	4	4	3	4	4	3	3	4	3	4	2	3	1	2	3	4	4	4	4	3	4	2	3	3	3	4	3
496	1	29	Heilongjiang	Jiamusi	Fujin Center Hospital	3	1	5	1	5	5	5	5	5	3	5	1	5	4	5	5	3	3	3	3	5	5	5	5	3	4	2	3	3	3	1	5
497	1	26	Heilongjiang	Jiamusi	Fujin Center Hospital	1	1	5	999	5	5	5	5	5	5	5	5	999	5	3	5	5	5	5	5	999	999	999	999	5	5	5	5	5	5	5	5
498	2	36	Heilongjiang	Jiamusi	Fujin Center Hospital	16	1	3	3	3	4	4	4	2	4	1	3	2	3	2	3	3	2	2	3	5	5	5	5	2	4	2	1	3	3	3	4
499	2	50	Heilongjiang	Jiamusi	Fujin Center Hospital	25	1	4	4	4	4	4	4	4	4	4	4	3	4	4	4	4	4	4	4	4	4	3	4	4	4	4	4	4	4	4	4
500	1	29	Heilongjiang	Jiamusi	Fujin Center Hospital	5	1	4	4	4	4	4	4	4	4	3	3	3	3	4	4	4	4	4	4	4	4	4	4	4	4	3	3	4	4	4	4
501	2	46	Heilongjiang	Jiamusi	Fujin Center Hospital	25	1	2	3	3	2	2	4	2	3	3	3	3	3	3	2	2	2	2	2	2	2	2	2	1	3	3	3	3	3	4	3
502	2	48	Heilongjiang	Jiamusi	Fujin Center Hospital	20	1	3	3	3	3	4	5	3	2	1	3	5	2	3	4	3	3	1	4	4	2	4	2	3	4	3	5	2	2	3	3
503	2	44	Heilongjiang	Jiamusi	Fujin Center Hospital	24	1	3	3	4	3	3	5	4	3	3	3	999	3	1	4	4	4	4	4	2	2	2	2	3	4	3	4	3	5	3	3
504	2	44	Heilongjiang	Jiamusi	Fujin Center Hospital	4	1	3	4	3	2	2	4	2	3	3	3	3	3	3	2	2	2	2	2	3	2	2	2	1	3	2	3	3	3	3	3
505	1	34	Heilongjiang	Jiamusi	Fujin Center Hospital	6	1	4	4	4	4	4	4	4	3	3	4	3	3	4	4	4	4	4	3	4	4	4	4	4	4	4	3	4	4	4	3
506	1	44	Heilongjiang	Jiamusi	Fujin Center Hospital	21	1	5	3	5	5	5	5	5	4	3	3	4	4	4	5	5	5	5	5	3	4	2	4	3	3	3	3	5	5	5	4
507	1	28	Heilongjiang	Jiamusi	Fujin Center Hospital	2	1	3	2	4	4	3	4	4	3	3	4	2	3	4	4	4	4	4	4	4	4	4	4	4	4	4	4	4	4	3	4
508	2	48	Heilongjiang	Jiamusi	Fujin Center Hospital	17	1	2	999	4	4	4	4	4	4	4	4	2	4	4	3	4	4	4	3	999	999	999	999	3	4	4	2	4	4	4	2
509	1	31	Heilongjiang	Jiamusi	Fujin Center Hospital	4	1	4	4	4	4	3	5	5	4	5	5	2	4	5	5	5	5	5	5	3	3	2	3	4	4	4	4	5	5	4	5
510	2	43	Heilongjiang	Jiamusi	Fujin Center Hospital	17	1	4	4	4	4	4	5	5	5	5	5	3	4	5	5	5	5	5	5	3	3	2	3	4	4	4	4	5	5	5	4
511	1	45	Heilongjiang	Jiamusi	Fujin Center Hospital	20	1	5	3	5	5	5	5	5	4	3	3	4	4	4	5	5	5	5	5	3	4	2	4	3	3	3	3	5	5	5	4
512	2	49	Heilongjiang	Jiamusi	Fujin Center Hospital	24	1	4	4	4	4	4	5	3	5	5	5	1	5	5	3	5	5	5	5	2	3	3	3	4	4	4	4	5	5	4	5
513	2	23	Heilongjiang	Jiamusi	Fujin Center Hospital		2	3	2	4	3	3	4	3	3	3	3	3	3	3	3	3	3	3	3	3	3	3	3	3	3	3	4	3	3	4	4
514	2	48	Heilongjiang	Jiamusi	Fujin Center Hospital	28	2	4	4	4	4	4	5	3	4	4	3	4	3	4	3	2	3	3	3	3	4	4	4	4	4	4	2	4	4	4	3
515	2	41	Heilongjiang	Jiamusi	Fujin Center Hospital	20	2	4	5	4	5	4	4	5	4	4	3	5	1	4	5	5	5	5	5	4	4	3	4	5	4	4	4	4	5	4	4
516	2	38	Heilongjiang	Jiamusi	Fujin Center Hospital	14	2	4	4	4	4	4	4	5	4	4	3	4	1	4	4	5	4	4	5	4	4	4	4	4	4	3	4	5	4	4	3
517	2	37	Heilongjiang	Jiamusi	Fujin Center Hospital	9	2	3	3	3	2	2	3	5	2	1	1	3	3	3	3	2	1	1	2	3	5	3	5	3	3	3	3	3	5	2	2
518	2	26	Heilongjiang	Jiamusi	Fujin Center Hospital	5	2	3	4	3	3	4	4	3	3	3	4	4	4	3	3	3	3	3	3	3	3	3	3	3	3	3	3	3	3	3	3
519	2	35	Heilongjiang	Jiamusi	Fujin Center Hospital	10	2	1	3	3	3	3	3	3	3	3	2	3	3	3	2	2	1	2	2	2	4	4	4	3	3	3	3	4	4	4	4
520	1	22	Heilongjiang	Jiamusi	Fujin Center Hospital	3	2	3	2	3	4	3	5	5	5	5	5	1	5	5	3	3	3	3	3	3	5	3	3	4	4	4	4	5	4	4	5
521	1	25	Heilongjiang	Jiamusi	Fujin Center Hospital	1	2	4	5	5	4	4	3	3	3	2	3	4	4	2	3	3	3	3	3	3	3	2	2	3	3	3	3	3	4	4	3
522	2	23	Heilongjiang	Jiamusi	Fujin Center Hospital	4	2	5	3	5	5	5	5	5	5	5	5	999	3	3	3	5	5	5	5	3	5	3	3	3	5	5	3	5	5	5	5
523	2	30	Heilongjiang	Jiamusi	Fujin Center Hospital	6	2	4	4	4	5	4	4	4	4	4	3	4	4	4	4	4	3	4	4	4	1	4	1	3	2	4	4	3	4	4	4
524	2	25	Heilongjiang	Jiamusi	Fujin Center Hospital	3.5	2	4	4	3	4	3	4	4	4	4	4	3	4	4	4	4	4	4	4	3	3	3	4	2	4	4	4	4	4	4	4
525	2	29	Heilongjiang	Jiamusi	Fujin Center Hospital	10	2	3	5	4	1	1	3	3	3	2	3	2	2	3	2	4	2	2	2	4	4	4	4	3	3	3	3	1	3	3	1
526	2	28	Heilongjiang	Jiamusi	Fujin Center Hospital	18	2	3	5	4	4	4	5	4	4	3	4	4	5	4	3	4	3	3	3	1	2	3	1	4	4	4	3	5	5	4	4
527	2	40	Heilongjiang	Jiamusi	Fujin Center Hospital	20	2	4	4	4	2	3	4	3	3	3	3	3	4	3	4	3	4	4	4	4	4	4	4	3	4	3	3	4	4	4	4
528	2	50	Heilongjiang	Jiamusi	Fujin Center Hospital	31	2	4	4	4	4	4	5	3	4	4	2	3	3	4	3	4	3	3	3	3	3	4	3	3	4	4	4	4	3	3	3
529	1	60	Heilongjiang	Jiamusi	Fujin Center Hospital	8	2	3	3	2	3	2	3	4	3	3	2	2	4	3	4	4	4	4	4	4	4	4	4	4	4	4	4	3	4	3	2
530	2	22	Heilongjiang	Jiamusi	Fujin Center Hospital	3	2	2	3	2	3	3	3	4	3	2	1	5	2	2	3	2	1	2	1	3	4	3	4	1	3	3	3	1	999	4	3
531	2	32	Heilongjiang	Jiamusi	Fujin Center Hospital	6	2	3	999	5	4	3	3	3	3	2	3	3	4	4	2	3	3	3	3	2	2	2	2	3	3	3	4	3	3	3	4
532	2	39	Heilongjiang	Jiamusi	Fujin Center Hospital	19	2	4	3	3	4	4	3	4	4	4	4	2	3	3	3	4	4	4	4	3	4	4	4	3	3	2	2	4	4	4	4
533	2	25	Heilongjiang	Jiamusi	Fujin Center Hospital	5	2	3	4	3	4	4	3	4	4	4	4	2	2	3	3	4	4	4	3	4	4	4	4	4	4	2	2	4	4	4	4
534	2	24	Heilongjiang	Jiamusi	Fujin Center Hospital	3	2	4	3	4	4	3	4	4	4	4	4	2	3	4	4	3	4	4	3	4	4	4	4	3	3	3	2	4	4	4	4
535	2	43	Heilongjiang	Jiamusi	Fujin Center Hospital	23	2	3	4	4	4	4	3	4	4	4	4	2	3	3	3	4	4	4	4	3	4	4	4	3	3	3	2	4	4	4	4
536	2	25	Heilongjiang	Jiamusi	Fujin Center Hospital	3	2	3	3	3	3	3	3	3	3	3	3	3	3	3	3	3	3	3	3	3	3	3	3	3	3	3	3	3	3	3	3
537	2	22	Heilongjiang	Jiamusi	Fujin Center Hospital	3	2	3	3	3	3	3	3	3	3	3	3	3	3	3	3	3	3	3	3	3	3	3	3	3	3	3	3	3	3	3	3
538	2	38	Heilongjiang	Jiamusi	Fujin Center Hospital	18	2	3	4	4	4	4	3	4	4	4	4	2	3	3	3	4	4	4	4	3	4	4	4	3	3	3	2	4	4	4	4
539	2	24	Heilongjiang	Jiamusi	Fujin Center Hospital	5	2	3	3	3	3	3	3	3	3	3	3	3	3	3	3	3	3	3	3	3	3	3	3	3	3	3	3	3	3	3	3
540	2	37	Heilongjiang	Jiamusi	Fujin Center Hospital	8	2	3	5	5	3	3	5	5	5	5	1	5	1	5	5	5	5	5	5	1	1	1	1	5	5	5	5	4	4	5	5
541	2	28	Heilongjiang	Jiamusi	Fujin Center Hospital	8	2	3	5	5	3	3	5	5	5	5	1	5	1	5	5	5	5	5	5	1	1	1	1	5	5	5	5	4	4	5	5
542	2	28	Heilongjiang	Jiamusi	Fujin Center Hospital	8	2	2	4	4	4	4	4	3	4	4	3	4	999	2	3	3	3	3	3	3	4	1	3	3	999	3	4	999	5	5	999
543	4	47	Heilongjiang	Jiamusi	Fujin Center Hospital	27	2	2	4	2	3	3	3	3	3	3	3	2	3	3	3	4	4	4	4	3	4	3	3	3	3	3	3	3	3	3	4
544	2	25	Heilongjiang	Jiamusi	Fujin Center Hospital		2	3	3	4	999	1	4	4	5	5	3	2	4	5	4	5	5	5	5	3	4	3	4	4	4	4	4	5	3	4	5
545	2	23	Heilongjiang	Jiamusi	Fujin Center Hospital	2	2	3	2	4	4	4	4	3	3	3	3	3	3	3	2	3	1	1	3	3	3	2	3	3	3	3	3	4	4	4	4
546	2	26	Heilongjiang	Jiamusi	Fujin Center Hospital	4	2	3	3	3	3	3	3	3	4	3	2	3	1	4	3	3	3	3	3	2	2	2	2	3	3	3	4	4	4	4	4
547	2	27	Heilongjiang	Jiamusi	Fujin Center Hospital	7	2	3	5	5	4	4	5	3	4	3	3	3	3	4	4	3	3	3	3	2	2	2	2	3	3	4	4	4	5	5	5
548	2	28	Heilongjiang	Jiamusi	Fujin Center Hospital	6	2	3	999	5	4	3	3	3	4	3	2	3	3	4	3	4	3	3	3	2	2	2	2	3	3	3	4	3	3	3	4
549	2	37	Heilongjiang	Jiamusi	Fujin Center Hospital	7	2	3	999	5	4	3	3	3	4	3	3	3	4	4	3	4	3	3	3	2	2	2	2	3	3	3	4	3	3	4	4
550	2	32	Heilongjiang	Jiamusi	Fujin Center Hospital	10	2	3	5	5	4	3	4	5	4	3	2	3	4	4	3	5	3	3	3	2	2	2	2	3	3	3	4	3	4	4	4
551	2	35	Heilongjiang	Jiamusi	Fujin Center Hospital	6	2	3	999	5	4	3	4	3	4	3	2	3	4	4	3	4	3	3	3	2	2	2	2	3	3	3	4	3	4	4	4
552	2	48	Heilongjiang	Jiamusi	Fujin Center Hospital	30	2	3	999	5	4	3	3	3	4	3	2	3	3	4	3	4	3	3	3	2	2	2	2	3	3	3	3	3	3	3	4
553	2	39	Heilongjiang	Jiamusi	Fujin Center Hospital	22	2	3	3	3	3	3	4	3	3	3	3	3	3	3	4	4	4	4	4	3	2	3	3	3	3	3	3	3	3	4	4
554	2	31	Heilongjiang	Jiamusi	Fujin Center Hospital	6	2	4	999	4	4	4	4	4	4	4	999	999	4	4	4	4	4	4	4	2	2	2	2	3	3	3	4	4	4	4	4
555	2	43	Heilongjiang	Jiamusi	Fujin Center Hospital	23	2	4	4	4	4	4	5	4	4	4	3	4	5	5	4	4	4	5	5	2	2	2	4	3	3	3	3	5	4	5	5
556	2	32	Heilongjiang	Jiamusi	Fujin Center Hospital	7	2	4	4	4	4	4	5	4	4	4	3	4	5	5	2	1	4	5	5	2	2	4	4	3	3	3	3	5	5	5	5
557	2	42	Heilongjiang	Jiamusi	Fujin Center Hospital	7	2	4	4	4	4	4	5	4	4	4	3	4	5	5	4	4	4	5	5	2	2	2	4	3	3	3	3	5	4	5	5
558	2	22	Heilongjiang	Jiamusi	Fujin Center Hospital	2.5	2	3	3	3	3	3	3	3	3	3	3	3	3	3	3	3	3	3	3	3	3	3	3	3	3	3	3	3	3	3	3
559	2	49	Heilongjiang	Jiamusi	Fujin Center Hospital	30	2	5	4	5	4	5	4	4	4	4	4	999	4	4	4	5	5	5	4	1	2	1	1	4	4	4	4	4	4	4	5
560	1	26	Heilongjiang	Jiamusi	Fujin Center Hospital	4	3	5	1	5	4	5	5	5	5	5	5	1	4	5	5	5	5	5	5	1	1	999	1	4	4	4	4	4	4	5	4
561	2	54	Heilongjiang	Jiamusi	Fujin Center Hospital	34	4	4	4	3	3	3	4	3	3	3	3	5	3	3	4	4	4	4	4	3	4	3	3	3	3	3	3	3	3	3	4
562	2	47	Heilongjiang	Jiamusi	Fujin Center Hospital	28	4	4	4	4	4	4	4	4	4	4	4	3	4	4	5	5	5	5	5	3	3	2	3	4	4	4	4	3	3	4	4
563	1	23	Heilongjiang	Jiamusi	Fujin Chinese medicine hospital	2	1	3	3	3	3	3	4	4	4	4	4	3	4	4	3	3	3	3	3	3	3	3	3	3	3	3	3	4	4	3	3
564	1	42	Heilongjiang	Jiamusi	Fujin Chinese medicine hospital	22	1	4	3	4	4	4	4	4	4	4	4	4	3	4	4	4	4	4	3	3	4	3	4	4	4	4	4	4	4	4	4
565	1	25	Heilongjiang	Jiamusi	Fujin Chinese medicine hospital	2	1	5	999	5	5	5	5	5	5	4	4	3	5	5	5	5	5	5	5	4	5	4	5	5	5	4	4	5	5	5	5
566	2	49	Heilongjiang	Jiamusi	Fujin Chinese medicine hospital	20	1	5	3	5	5	5	5	4	4	4	4	5	3	4	4	4	4	4	5	3	3	3	3	5	5	5	5	5	5	5	5
567	1	41	Heilongjiang	Jiamusi	Fujin Chinese medicine hospital	22	1	4	4	3	4	4	4	4	4	3	3	3	3	4	4	4	4	4	4	2	3	2	4	4	4	4	4	4	4	4	4
568	1	38	Heilongjiang	Jiamusi	Fujin Chinese medicine hospital	14	1	3	3	2	3	3	3	4	4	4	3	3	4	4	4	4	3	4	3	3	4	4	4	3	4	3	4	4	4	3	3
569	1	51	Heilongjiang	Jiamusi	Fujin Chinese medicine hospital	30	1	3	3	3	4	4	4	4	4	4	4	3	3	4	4	4	1	4	4	4	3	4	3	4	4	4	3	3	4	3	2
570	1	39	Heilongjiang	Jiamusi	Fujin Chinese medicine hospital	7	1	1	1	1	1	1	3	4	2	3	4	3	2	5	4	3	3	4	4	4	4	4	4	1	1	1	1	1	1	1	1
571	2	35	Heilongjiang	Jiamusi	Fujin Chinese medicine hospital	5	1	4	999	4	5	5	4	3	4	3	3	4	3	4	1	5	3	5	5	3	3	1	1	3	4	4	4	3	4	1	3
572	1	47	Heilongjiang	Jiamusi	Fujin Chinese medicine hospital	4	1	5	1	5	5	5	5	3	3	3	3	3	5	3	3	3	3	3	3	3	3	3	3	4	4	4	4	4	4	4	5
573	2	32	Heilongjiang	Jiamusi	Fujin Chinese medicine hospital	5	1	3	3	3	3	3	4	3	4	3	3	2	4	4	4	3	3	3	3	4	4	4	4	3	3	3	3	4	4	4	3
574	2	47	Heilongjiang	Jiamusi	Fujin Chinese medicine hospital	28	1	3	3	3	3	3	3	3	3	3	3	3	3	3	3	3	3	3	3	3	3	3	3	3	3	3	3	3	3	3	3
575	1	42	Heilongjiang	Jiamusi	Fujin Chinese medicine hospital	3	1	3	3	3	3	3	4	3	4	3	3	2	4	4	4	3	3	3	3	4	4	4	4	3	3	3	3	4	4	3	4
576	2	49	Heilongjiang	Jiamusi	Fujin Chinese medicine hospital	27	1	3	3	3	3	3	4	3	4	3	3	2	4	4	4	3	3	3	3	4	4	4	4	3	3	3	3	4	4	4	4
577	2	32	Heilongjiang	Jiamusi	Fujin Chinese medicine hospital	1	1	3	4	4	4	4	4	3	3	3	3	2	1	4	2	3	2	3	3	4	4	4	4	3	4	3	3	3	3	3	3
578	1	45	Heilongjiang	Jiamusi	Fujin Chinese medicine hospital	36	1	4	4	5	4	5	5	5	5	5	3	5	5	5	5	5	5	5	5	3	4	3	2	4	4	4	4	4	4	4	4
579	2	42	Heilongjiang	Jiamusi	Fujin Chinese medicine hospital	21	1	3	3	3	3	3	4	4	4	4	4	2	4	4	4	4	3	4	4	4	2	2	2	5	2	3	5	4	4	4	4
580	1	42	Heilongjiang	Jiamusi	Fujin Chinese medicine hospital	23	1	4	4	5	4	4	5	5	5	3	2	4	5	5	5	5	3	4	5	2	4	2	4	4	4	4	4	5	4	5	5
581	2	42	Heilongjiang	Jiamusi	Fujin Chinese medicine hospital	21	1	3	4	4	4	3	4	4	3	3	3	3	3	4	3	3	3	3	3	3	4	4	4	3	3	3	3	4	4	3	3
582	1	50	Heilongjiang	Jiamusi	Fujin Chinese medicine hospital	3	1	4	4	3	4	4	4	3	4	4	4	4	1	4	4	5	3	5	5	4	4	4	4	3	4	4	4	4	4	4	2
583	1	45	Heilongjiang	Jiamusi	Fujin Chinese medicine hospital	21	1	2	999	5	5	5	5	5	5	2	5	999	5	5	5	5	1	5	5	1	5	1	5	5	5	5	3	5	5	5	5
584	1	53	Heilongjiang	Jiamusi	Fujin Chinese medicine hospital	24	1	3	3	3	3	3	3	4	4	3	3	3	2	4	4	2	4	3	3	4	4	3	3	3	2	3	2	3	3	3	3
585	1	26	Heilongjiang	Jiamusi	Fujin Chinese medicine hospital	2	1	5	1	5	5	5	4	5	5	5	5	1	5	5	3	5	5	5	5	5	5	5	5	1	3	3	1	5	1	1	5
586	1	52	Heilongjiang	Jiamusi	Fujin Chinese medicine hospital	29	1	3	3	3	3	3	3	3	3	3	3	3	3	3	3	3	3	3	3	3	3	3	3	3	3	3	3	3	3	3	3
587	1	47	Heilongjiang	Jiamusi	Fujin Chinese medicine hospital	5	1	4	4	4	4	4	4	4	4	4	4	999	4	4	5	5	5	5	5	4	1	4	1	3	3	3	3	4	4	4	5
588	1	42	Heilongjiang	Jiamusi	Fujin Chinese medicine hospital	18	1	4	4	4	4	4	4	3	3	3	3	3	3	3	2	3	3	3	3	4	3	3	3	3	3	3	3	3	3	3	3
589	1	41	Heilongjiang	Jiamusi	Fujin Chinese medicine hospital	18	1	3	3	3	3	3	4	3	3	3	3	3	4	3	3	3	3	3	3	3	3	3	3	3	2	3	3	2	2	2	3
590	1	45	Heilongjiang	Jiamusi	Fujin Chinese medicine hospital	20	1	3	3	3	3	3	3	4	4	4	4	3	3	3	3	3	3	3	3	4	4	4	4	3	3	3	3	4	3	4	4
591	2	50	Heilongjiang	Jiamusi	Fujin Chinese medicine hospital	30	2	4	5	4	4	4	4	4	4	4	4	3	3	4	4	4	4	4	4	4	2	2	2	5	5	5	5	4	4	4	4
592	2	44	Heilongjiang	Jiamusi	Fujin Chinese medicine hospital	29	2	4	2	4	4	4	4	2	4	4	4	2	3	4	4	4	4	4	4	4	2	2	2	5	5	5	5	4	4	4	4
593	2	43	Heilongjiang	Jiamusi	Fujin Chinese medicine hospital	23	2	4	5	4	4	4	4	4	4	4	4	3	3	4	4	4	4	4	4	4	2	2	2	5	5	5	5	4	4	4	4
594	2	22	Heilongjiang	Jiamusi	Fujin Chinese medicine hospital	2	2	4	5	4	4	4	4	4	4	4	4	3	3	4	4	4	4	4	4	4	2	2	2	5	5	5	5	4	4	4	4
595	2	48	Heilongjiang	Jiamusi	Fujin Chinese medicine hospital	30	2	3	4	4	3	4	4	3	3	3	3	3	4	3	3	3	3	3	3	3	3	3	3	4	3	3	3	4	4	4	3
596	2	48	Heilongjiang	Jiamusi	Fujin Chinese medicine hospital	28	2	3	4	4	4	4	4	4	4	4	4	3	3	4	4	4	4	4	4	3	4	3	3	3	3	3	3	4	4	4	4
597	2	25	Heilongjiang	Jiamusi	Fujin Chinese medicine hospital	5	2	3	3	3	4	4	3	3	3	3	3	3	4	3	4	4	4	4	4	3	4	4	4	3	3	3	2	4	4	4	4
598	2	37	Heilongjiang	Jiamusi	Fujin Chinese medicine hospital	13	2	1	3	4	3	2	4	4	4	4	3	3	4	4	5	5	4	4	5	3	4	4	4	2	4	3	3	4	4	4	4
599	2	41	Heilongjiang	Jiamusi	Fujin Chinese medicine hospital	23	2	4	4	4	4	4	5	5	5	5	5	3	3	5	5	5	5	5	5	2	4	4	4	5	5	5	5	5	5	5	5
600	2	48	Heilongjiang	Jiamusi	Fujin Chinese medicine hospital	2	2	3	4	2	3	3	3	3	3	4	3	2	3	4	3	4	4	4	3	4	4	4	4	3	4	4	4	3	3	3	2
601	2	26	Heilongjiang	Jiamusi	Fujin Chinese medicine hospital	1	2	4	4	4	4	5	5	4	5	3	2	4	5	5	5	5	3	4	5	2	5	2	4	4	4	4	4	5	5	4	5
602	2	46	Heilongjiang	Jiamusi	Fujin Chinese medicine hospital	26	2	3	4	4	4	4	4	4	4	4	4	2	3	4	4	4	5	5	4	4	3	3	3	4	4	4	4	4	4	4	4
603	2	40	Heilongjiang	Jiamusi	Fujin Chinese medicine hospital	19	3	3	4	2	2	3	4	3	2	3	2	3	2	3	2	3	3	3	3	3	2	2	3	5	5	999	999	2	3	3	2
604	2	26	Heilongjiang	Jiamusi	Fujin Chinese medicine hospital	3	3	2	2	3	2	3	3	3	3	3	3	3	4	3	3	4	3	4	3	2	3	2	2	3	3	2	2	2	2	2	2
605	2	39	Heilongjiang	Jiamusi	Fujin Chinese medicine hospital	19	3	2	4	3	3	3	4	3	2	3	2	3	3	3	3	3	3	3	2	3	2	2	3	5	5	999	4	4	1	4	2
606	2	25	Heilongjiang	Jiamusi	Fujin Chinese medicine hospital	1	3	3	2	3	3	2	2	2	2	2	3	3	2	2	2	2	3	3	3	3	3	3	3	4	4	3	3	4	2	3	3
607	1	40	Heilongjiang	Jiamusi	Fujin Chinese medicine hospital	20	3	4	4	2	3	3	4	4	3	3	3	2	2	3	2	3	4	3	3	2	4	3	3	2	4	3	3	3	3	3	2
608	1	54	Heilongjiang	Jiamusi	Fujin Chinese medicine hospital	31		999	999	999	4	4	4	4	4	4	4	4	4	4	4	4	4	4	4	3	4	2	4	4	2	4	4	4	4	4	4
609	2	29	Heilongjiang	Jiamusi	Fujin Chinese medicine hospital	6		4	2	4	4	4	4	4	4	4	4	2	4	4	4	4	4	4	4	4	4	4	4	4	4	4	3	4	4	4	4
610	2	48	Heilongjiang	Jiamusi	Fujin Chinese medicine hospital	30		3	3	3	3	3	3	3	3	3	3	3	3	3	3	3	3	3	3	3	3	3	3	3	3	3	3	3	3	3	3
611	1	25	Heilongjiang	Jiamusi	Fujin Chinese medicine hospital	3		3	3	3	3	3	3	3	3	3	3	3	3	3	3	3	3	3	3	3	3	3	3	4	4	4	4	3	3	3	3
612	2	31	Heilongjiang	Qiqihar	Gannan Maternal and Child Health Hospital	16	1	4	4	4	4	4	4	4	4	4	4	2	4	4	2	1	1	2	1	4	4	4	4	3	3	3	3	4	4	4	4
613	2	49	Heilongjiang	Qiqihar	Gannan Maternal and Child Health Hospital	31	1	3	4	3	3	3	4	3	3	3	4	3	3	3	4	3	3	3	3	4	4	4	4	3	4	3	3	4	4	3	3
614	2	47	Heilongjiang	Qiqihar	Gannan Maternal and Child Health Hospital	27	1	4	4	3	4	4	4	2	4	4	2	2	4	4	3	3	3	3	3	4	4	4	4	4	4	4	4	4	2	4	2
615	2	40	Heilongjiang	Qiqihar	Gannan Maternal and Child Health Hospital	20	1	3	3	3	3	4	4	2	3	3	3	3	3	3	3	3	3	3	3	3	4	3	3	3	3	3	3	3	2	3	2
616	2	31	Heilongjiang	Qiqihar	Gannan Maternal and Child Health Hospital	5	1	4	4	3	4	4	4	4	4	4	2	4	3	4	3	3	3	3	3	3	4	4	4	2	3	3	3	4	4	4	4
617	1	29	Heilongjiang	Qiqihar	Gannan Maternal and Child Health Hospital	5	1	4	2	4	4	4	4	3	3	3	3	4	3	3	3	3	3	2	3	3	3	3	3	4	4	4	4	4	3	3	4
618	2	38	Heilongjiang	Qiqihar	Gannan Maternal and Child Health Hospital	8	2	3	4	4	3	3	4	4	4	3	3	3	4	3	3	3	4	3	3	3	4	3	3	4	4	4	4	3	4	4	4
619	2	22	Heilongjiang	Qiqihar	Gannan Maternal and Child Health Hospital	3	2	5	1	5	5	5	5	3	5	4	4	3	2	5	3	2	2	2	2	3	3	3	3	3	3	3	3	3	3	3	3
620	2	52	Heilongjiang	Qiqihar	Gannan Maternal and Child Health Hospital	33	2	3	3	4	3	3	3	3	3	3	2	3	4	3	3	3	1	3	3	3	3	3	3	3	3	3	3	3	3	3	4
621	2	36	Heilongjiang	Qiqihar	Gannan Maternal and Child Health Hospital	17	2	5	4	4	4	4	4	4	4	4	4	999	4	2	4	4	4	4	4	4	4	4	4	5	5	5	5	4	4	4	4
622	2	48	Heilongjiang	Qiqihar	Gannan Maternal and Child Health Hospital	27	2	3	999	4	3	3	4	4	4	4	3	2	3	4	3	4	3	3	3	2	4	4	4	4	4	4	3	4	3	3	4
623	2	23	Heilongjiang	Qiqihar	Gannan Maternal and Child Health Hospital	1	2	5	5	5	4	5	5	5	5	5	5	3	5	5	4	5	4	4	4	4	1	1	1	5	5	5	5	5	5	5	5
624	2	43	Heilongjiang	Qiqihar	Gannan Maternal and Child Health Hospital	26	3	3	3	3	3	3	3	3	3	3	3	3	3	3	3	3	3	3	3	3	3	3	3	3	3	3	3	3	3	3	3
625	2	41	Heilongjiang	Qiqihar	Gannan Maternal and Child Health Hospital	18	3	4	999	5	3	5	4	3	4	3	3	3	3	4	3	3	3	3	3	3	3	2	2	3	3	3	3	4	3	3	3
626	1		Heilongjiang	Qiqihar	Gannan Maternal and Child Health Hospital	31	4	4	3	4	3	3	4	4	4	3	3	3	3	3	5	4	4	4	4	2	2	2	1	3	4	5	5	4	3	4	3
627	2	44	Heilongjiang	Qiqihar	Gannan Maternal and Child Health Hospital	26	4	4	5	4	4	4	4	4	4	4	4	4	4	4	4	4	4	4	4	2	4	2	2	4	4	4	4	4	4	3	4
628	2	37	Heilongjiang	Qiqihar	Gannan Maternal and Child Health Hospital	21	5	3	3	3	3	3	3	3	3	3	3	3	3	3	3	3	3	3	3	3	3	3	3	999	999	999	999	3	3	3	3
629	2	35	Heilongjiang	Qiqihar	Gannan People 's Hospital	1	1	4	5	5	4	4	4	5	5	3	4	2	4	4	3	3	3	3	5	3	2	5	1	5	5	5	5	4	4	5	5
630	2	47	Heilongjiang	Qiqihar	Gannan People 's Hospital	27	1	5	5	5	5	5	5	5	5	4	2	5	5	5	5	5	5	5	5	3	3	3	1	5	5	5	5	5	5	5	5
631	2	42	Heilongjiang	Qiqihar	Gannan People 's Hospital	14	1	3	4	4	3	4	4	5	3	3	3	3	3	4	5	5	3	5	5	3	3	3	3	1	3	4	4	5	4	5	5
632	2	30	Heilongjiang	Qiqihar	Gannan People 's Hospital	5	1	3	4	4	3	4	4	3	4	3	4	3	3	3	5	3	3	4	3	5	5	5	4	3	3	3	3	5	3	2	4
633	2	31	Heilongjiang	Qiqihar	Gannan People 's Hospital	6	1	4	2	4	4	4	4	3	2	3	3	4	3	3	3	3	3	3	4	3	3	3	3	3	3	3	3	4	4	4	4
634	1	26	Heilongjiang	Qiqihar	Gannan People 's Hospital	5	1	5	4	5	5	5	5	3	5	5	3	1	4	999	3	4	4	4	3	5	4	2	5	5	5	3	3	4	5	4	5
635	1	32	Heilongjiang	Qiqihar	Gannan People 's Hospital	10	1	4	4	3	4	3	4	4	4	3	3	3	4	3	4	3	3	4	4	3	2	3	2	3	3	3	4	3	3	2	3
636	1	32	Heilongjiang	Qiqihar	Gannan People 's Hospital	4	1	5	5	5	5	5	5	5	5	5	5	1	5	5	5	5	5	5	5	5	5	5	5	5	5	5	5	5	5	5	5
637	1	47	Heilongjiang	Qiqihar	Gannan People 's Hospital	28	1	5	999	5	5	5	5	5	5	5	5	999	5	5	5	5	5	5	5	5	999	999	999	5	5	5	5	5	5	5	5
638	1	40	Heilongjiang	Qiqihar	Gannan People 's Hospital	30	1	3	4	3	3	3	4	3	3	3	3	3	3	3	5	3	3	3	3	3	3	3	3	4	4	4	4	3	4	4	4
639	1	31	Heilongjiang	Qiqihar	Gannan People 's Hospital	5	1	2	5	999	2	2	4	5	5	5	5	1	5	5	4	5	5	5	4	4	4	4	4	5	5	5	5	4	4	4	5
640	1	30	Heilongjiang	Qiqihar	Gannan People 's Hospital	5	1	4	5	4	4	4	4	5	1	5	1	5	4	1	5	5	5	5	5	3	4	4	4	5	5	5	5	1	4	4	4
641	2	49	Heilongjiang	Qiqihar	Gannan People 's Hospital	28	1	3	3	3	4	4	4	3	3	3	4	3	3	4	4	4	3	3	3	4	4	4	4	3	4	4	4	3	3	4	4
642	2	40	Heilongjiang	Qiqihar	Gannan People 's Hospital	15	1	4	4	4	4	4	3	5	5	3	3	3	999	5	5	5	5	5	3	5	5	3	3	3	5	3	3	999	4	5	5
643	2	42	Heilongjiang	Qiqihar	Gannan People 's Hospital	20	1	3	3	3	4	4	4	3	3	3	4	3	3	4	4	4	3	3	3	4	4	4	4	3	4	4	4	4	3	3	4
644	1	27	Heilongjiang	Qiqihar	Gannan People 's Hospital	5	1	5	1	5	5	5	5	4	4	4	5	2	4	5	4	5	4	5	4	5	5	5	4	5	4	4	5	4	4	5	4
645	2	47	Heilongjiang	Qiqihar	Gannan People 's Hospital	20	1	4	4	4	4	4	4	4	4	4	4	4	4	4	4	4	4	4	4	2	4	3	4	4	4	4	4	4	4	4	4
646	2	33	Heilongjiang	Qiqihar	Gannan People 's Hospital	5	1	4	4	4	4	4	4	4	3	2	3	3	3	4	3	4	3	3	4	3	3	3	3	3	3	4	3	3	3	2	3
647	2	56	Heilongjiang	Qiqihar	Gannan People 's Hospital	40	1	1	4	2	3	3	3	3	3	2	3	2	3	4	3	2	4	3	2	5	5	5	4	3	3	3	3	2	2	1	1
648	2	28	Heilongjiang	Qiqihar	Gannan People 's Hospital	3	1	4	4	4	4	4	4	4	4	4	3	4	2	4	4	4	4	4	4	2	2	2	2	4	4	4	3	4	4	4	4
649	2	23	Heilongjiang	Qiqihar	Gannan People 's Hospital	0.5	1	3	3	4	3	3	4	4	4	4	4	4	3	4	4	4	4	4	4	3	3	3	3	4	4	4	4	3	3	3	3
650	2	46	Heilongjiang	Qiqihar	Gannan People 's Hospital	23	1	4	4	4	4	4	4	4	4	4	4	4	3	4	3	2	4	4	3	2	4	2	4	4	4	4	4	4	4	4	4
651	2	30	Heilongjiang	Qiqihar	Gannan People 's Hospital	6	1	4	4	4	3	2	4	3	4	4	4	3	4	4	2	2	2	2	2	2	4	4	4	4	4	4	4	3	3	3	3
652	1	59	Heilongjiang	Qiqihar	Gannan People 's Hospital	36	1	3	4	3	3	3	4	4	4	3	3	3	3	4	3	3	3	4	4	4	3	2	2	4	4	4	4	4	4	4	4
653	1	50	Heilongjiang	Qiqihar	Gannan People 's Hospital	30	1	4	4	4	4	4	4	4	4	4	4	4	3	4	4	4	4	4	4	2	3	2	2	4	4	4	4	4	4	4	4
654	1	37	Heilongjiang	Qiqihar	Gannan People 's Hospital	15	1	4	4	4	4	4	4	4	4	4	4	2	4	4	3	4	3	3	3	3	4	4	4	2	3	3	2	4	4	4	4
655	1	40	Heilongjiang	Qiqihar	Gannan People 's Hospital	18	1	5	4	5	5	5	4	4	5	4	4	4	4	4	5	4	4	4	4	2	1	3	4	4	4	4	3	4	5	4	5
656	1	52	Heilongjiang	Qiqihar	Gannan People 's Hospital	30	1	4	4	4	4	4	4	3	3	4	2	2	4	4	4	3	4	4	2	2	3	2	4	2	4	4	2	4	4	4	4
657	2	47	Heilongjiang	Qiqihar	Gannan People 's Hospital	27	1	5	4	5	5	5	5	5	4	4	4	5	1	4	5	5	5	5	5	1	4	4	4	5	5	5	5	2	5	5	5
658	1	40	Heilongjiang	Qiqihar	Gannan People 's Hospital	20	1	5	1	5	5	5	5	5	5	5	5	1	5	5	5	5	5	5	5	5	5	5	5	5	5	5	5	5	5	5	5
659	1	47	Heilongjiang	Qiqihar	Gannan People 's Hospital	25	1	5	5	5	5	5	5	5	5	5	5	5	5	5	5	5	5	5	5	5	5	5	5	5	4	4	4	5	5	5	5
660	2	45	Heilongjiang	Qiqihar	Gannan People 's Hospital	8	1	3	2	4	4	4	4	4	4	4	4	2	3	4	4	4	4	4	4	4	2	4	4	4	4	4	4	4	4	4	4
661	2	55	Heilongjiang	Qiqihar	Gannan People 's Hospital	30	1	4	5	4	4	4	4	4	4	4	3	3	3	4	4	4	4	4	4	4	4	4	4	4	4	5	3	4	4	4	4
662	2	42	Heilongjiang	Qiqihar	Gannan People 's Hospital	4	2	2	4	5	4	5	3	3	4	3	1	2	2	4	5	4	1	3	4	1	1	1	4	3	4	3	3	5	5	5	5
663	2	26	Heilongjiang	Qiqihar	Gannan People 's Hospital	3	2	2	4	5	5	5	5	3	4	3	1	2	1	3	5	4	4	3	4	1	1	1	1	3	4	3	2	5	5	5	5
664	2	48	Heilongjiang	Qiqihar	Gannan People 's Hospital	27	2	2	4	5	5	5	5	4	4	3	3	3	3	4	3	4	4	3	4	1	2	1	1	3	4	3	3	5	5	5	5
665	2	20	Heilongjiang	Qiqihar	Gannan People 's Hospital	10	2	4	4	4	4	4	4	4	4	4	4	4	4	2	4	4	4	4	4	4	4	2	4	4	4	4	3	4	4	4	4
666	1	47	Heilongjiang	Qiqihar	Gannan People 's Hospital	23	2	4	4	4	4	4	4	4	4	4	4	4	3	4	4	4	4	4	3	4	4	4	4	4	4	4	3	3	4	4	4
667	2	46	Heilongjiang	Qiqihar	Gannan People 's Hospital	30	2	4	5	5	4	4	4	3	4	4	5	1	5	5	5	4	3	5	5	5	5	5	5	5	5	5	5	4	4	5	5
668	2	24	Heilongjiang	Qiqihar	Gannan People 's Hospital	5	2	4	3	4	3	2	4	5	5	3	2	999	4	4	3	3	3	3	5	3	3	5	1	5	5	5	5	5	5	3	3
669	2	20	Heilongjiang	Qiqihar	Gannan People 's Hospital	1	2	3	2	3	3	4	4	4	3	4	4	2	2	3	4	4	4	4	4	4	4	4	4	4	4	3	2	3	4	3	4
670	1	47	Heilongjiang	Qiqihar	Gannan People 's Hospital	27	2	4	999	4	5	5	4	5	5	5	5	3	4	5	5	5	5	5	5	2	4	3	3	5	5	5	5	999	4	5	5
671	2	23	Heilongjiang	Qiqihar	Gannan People 's Hospital	4	2	2	4	5	5	4	3	5	4	4	1	2	5	5	3	4	3	4	4	1	4	1	1	3	4	3	3	5	5	5	5
672	2	50	Heilongjiang	Qiqihar	Gannan People 's Hospital	30	2	4	2	4	5	4	4	4	4	4	4	2	4	5	5	5	5	4	4	4	5	5	5	5	5	5	5	4	4	5	5
673	2	23	Heilongjiang	Qiqihar	Gannan People 's Hospital	3	2	3	4	4	4	5	5	5	3	4	4	4	4	4	5	4	3	3	3	5	5	5	5	4	5	3	4	4	4	4	5
674	2	50	Heilongjiang	Qiqihar	Gannan People 's Hospital	31	2	3	5	5	5	5	4	4	3	4	4	2	4	5	4	4	4	4	4	5	5	5	5	4	4	4	3	5	5	5	4
675	2	27	Heilongjiang	Qiqihar	Gannan People 's Hospital	7	2	2	4	2	2	2	4	3	4	3	2	4	4	4	3	3	3	3	3	3	4	4	4	3	3	3	3	4	4	4	4
676	2	20	Heilongjiang	Qiqihar	Gannan People 's Hospital	0.5	2	4	2	4	4	4	4	3	4	4	3	2	3	4	3	4	4	4	4	3	3	4	4	3	3	4	3	4	4	4	4
677	2	48	Heilongjiang	Qiqihar	Gannan People 's Hospital	28	2	5	5	5	5	5	5	4	4	4	3	4	4	4	5	5	5	5	5	4	4	4	3	4	2	3	3	4	4	4	4
678	2	25	Heilongjiang	Qiqihar	Gannan People 's Hospital	5	2	5	2	5	5	5	2	3	4	5	3	2	4	3	2	3	1	2	2	3	4	3	3	3	3	3	4	3	3	4	3
679	2	51	Heilongjiang	Qiqihar	Gannan People 's Hospital	32	2	4	4	4	3	2	4	3	4	4	4	3	4	4	2	2	2	2	2	2	4	4	4	4	4	4	2	3	3	3	3
680	2	50	Heilongjiang	Qiqihar	Gannan People 's Hospital	32	2	3	3	4	3	3	4	4	4	3	3	2	3	4	4	4	4	4	4	3	2	2	2	4	4	4	4	4	4	5	4
681	2	25	Heilongjiang	Qiqihar	Gannan People 's Hospital	4	2	3	3	3	3	3	3	3	3	3	3	3	3	3	3	3	3	3	3	3	3	3	3	3	3	3	3	3	3	3	3
682	2	26	Heilongjiang	Qiqihar	Gannan People 's Hospital	3	2	3	3	3	3	3	5	3	3	3	3	3	3	3	3	3	3	3	3	3	3	3	3	3	3	3	3	3	3	3	3
683	2	26	Heilongjiang	Qiqihar	Gannan People 's Hospital	2	2	3	3	3	3	3	4	3	4	2	3	3	2	4	4	3	2	3	3	4	4	4	4	3	4	4	3	3	4	3	3
684	2	22	Heilongjiang	Qiqihar	Gannan People 's Hospital	1	2	2	2	4	4	2	4	3	5	5	3	1	4	5	1	3	1	1	3	5	5	5	5	3	4	4	2	4	5	5	2
685	2	28	Heilongjiang	Qiqihar	Gannan People 's Hospital	6	2	2	2	4	2	2	3	3	5	5	3	1	5	5	3	1	1	1	1	5	5	5	5	2	5	5	2	4	5	5	2
686	2	46	Heilongjiang	Qiqihar	Gannan People 's Hospital	21	2	4	4	4	4	4	4	4	4	4	3	4	2	4	4	4	4	4	4	2	2	2	2	3	3	3	4	4	5	4	4
687	2	27	Heilongjiang	Qiqihar	Gannan People 's Hospital	5	2	5	5	5	4	4	3	3	5	5	3	3	3	3	1	3	3	3	3	1	1	1	1	3	3	3	4	4	5	5	3
688	2	52	Heilongjiang	Qiqihar	Gannan People 's Hospital	33	2	4	3	4	4	4	5	4	4	4	4	4	4	4	4	4	4	4	4	2	2	2	2	4	4	4	4	4	4	4	4
689	2	32	Heilongjiang	Qiqihar	Gannan People 's Hospital	6	2	4	5	5	4	4	4	4	4	4	4	3	3	4	4	4	4	4	4	3	1	1	1	4	4	4	4	3	4	4	4
690	2	18	Heilongjiang	Qiqihar	Gannan People 's Hospital	1	2	5	1	5	5	5	4	5	5	5	5	1	5	5	5	5	5	5	5	5	4	5	5	5	5	5	4	5	5	5	5
691	2	22	Heilongjiang	Qiqihar	Gannan People 's Hospital	2	2	4	2	2	4	3	2	4	5	3	5	4	2	3	2	1	4	1	4	3	2	5	4	2	3	4	3	3	4	1	4
692	2	23	Heilongjiang	Qiqihar	Gannan People 's Hospital	3	2	4	2	4	5	4	4	2	2	3	3	5	3	2	3	3	1	4	3	2	3	2	3	2	3	3	3	3	5	3	3
693	1	18	Heilongjiang	Qiqihar	Gannan People 's Hospital	1	2	4	1	4	5	4	4	3	4	2	3	2	3	3	2	4	2	3	3	2	3	3	4	2	3	4	2	3	1	2	3
694	2	51	Heilongjiang	Qiqihar	Gannan People 's Hospital	31	2	1	3	3	1	4	5	4	3	3	1	3	2	5	5	5	5	5	5	1	4	3	4	3	3	3	3	1	5	1	4
695	1	30	Heilongjiang	Qiqihar	Gannan People 's Hospital	10	3	999	999	4	4	4	4	3	3	3	4	3	4	4	4	4	4	3	3	4	4	2	2	999	3	3	999	3	3	1	3
696	2	24	Heilongjiang	Qiqihar	Gannan People 's Hospital	1	3	4	4	3	4	4	3	4	4	4	4	4	3	4	4	4	5	4	4	2	3	3	3	3	4	4	4	4	3	3	3
697	1	25	Heilongjiang	Qiqihar	Gannan People 's Hospital	0.5	3	4	3	3	3	3	4	3	3	3	3	2	4	3	2	3	3	2	2	4	4	3	2	4	3	2	2	4	3	3	3
698	2	25	Heilongjiang	Qiqihar	Gannan People 's Hospital	3	3	3	3	4	4	2	4	4	4	3	3	4	3	4	4	3	4	3	4	3	3	3	4	3	3	3	4	4	2	3	3
699	2	30	Heilongjiang	Qiqihar	Gannan People 's Hospital	6	3	3	4	3	4	3	4	3	4	4	4	4	3	3	4	4	3	3	4	3	3	3	3	4	4	4	4	3	4	3	3
700	2	58	Heilongjiang	Qiqihar	Gannan People 's Hospital	36	3	4	3	4	4	3	4	3	4	4	3	3	3	4	3	4	3	4	4	3	3	3	2	4	3	2	2	3	3	4	3
701	1	50	Heilongjiang	Qiqihar	Gannan People 's Hospital	27	3	5	4	5	4	5	5	2	4	3	3	3	3	5	4	4	4	4	4	3	3	4	3	3	3	3	2	5	5	4	4
702	2	24	Heilongjiang	Qiqihar	Gannan People 's Hospital	1	3	3	3	3	3	4	3	3	3	3	3	3	3	3	3	3	3	3	3	3	3	3	3	3	3	3	3	3	3	3	3
703	1	47	Heilongjiang	Qiqihar	Gannan People 's Hospital	20	3	4	2	4	4	4	4	4	4	4	4	3	4	4	4	4	3	4	4	4	4	4	4	3	3	4	4	3	4	3	4
704	2	47	Heilongjiang	Qiqihar	Gannan People 's Hospital	34	3	3	4	4	3	4	4	4	4	4	4	4	4	4	4	4	4	4	4	4	3	4	2	4	4	4	4	4	4	4	4
705	2	50	Heilongjiang	Qiqihar	Gannan People 's Hospital	26	3	4	5	4	4	4	4	5	4	4	2	4	4	2	5	5	5	5	5	2	2	2	2	4	4	4	4	2	2	5	5
706	2	27	Heilongjiang	Qiqihar	Gannan People 's Hospital	5	3	3	3	4	4	4	4	4	4	3	3	4	3	4	3	3	3	3	3	3	3	3	3	4	4	4	4	4	4	4	4
707	1	54	Heilongjiang	Qiqihar	Gannan People 's Hospital	33	4	4	3	4	3	4	4	4	4	4	4	2	4	5	4	4	3	4	4	2	4	2	2	4	5	4	4	4	4	4	4
708	2	33	Heilongjiang	Qiqihar	Gannan People 's Hospital	1	4	3	3	2	2	2	3	2	3	3	2	5	3	3	2	2	2	2	2	3	3	3	3	3	3	2	2	3	2	2	3
709	2	23	Heilongjiang	Qiqihar	Gannan People 's Hospital	0.5	5	4	4	5	4	4	5	4	4	3	3	4	3	3	4	4	4	4	4	2	3	2	3	4	4	4	999	5	4	4	4
710	2	25	Heilongjiang	Qiqihar	Gannan People 's Hospital	3	5	4	4	4	4	4	4	3	3	3	4	2	4	4	4	3	3	4	3	2	2	4	4	4	2	3	3	4	4	4	4
711	2	26	Heilongjiang	Qiqihar	Gannan People 's Hospital	3	5	4	4	4	4	4	4	3	4	4	3	3	3	3	4	4	3	4	3	1	3	1	1	3	4	4	4	4	3	3	4
712	1	46	Heilongjiang	Qiqihar	Gannan People 's Hospital	29	5	4	4	4	4	4	4	4	4	3	3	4	3	4	4	4	4	4	4	2	2	2	2	4	4	4	4	3	4	4	4
713	2	44	Heilongjiang	Qiqihar	Gannan People 's Hospital	23	5	5	3	5	4	4	5	4	4	3	3	3	4	4	4	4	4	4	4	3	3	3	3	4	3	3	4	4	4	4	4
714	2	40	Heilongjiang	Qiqihar	Gannan Chinese medicine hospital	20	1	4	3	3	4	4	4	4	4	3	3	3	3	2	3	3	3	4	3	2	4	3	3	3	4	3	3	4	4	4	4
715	1	43	Heilongjiang	Qiqihar	Gannan Chinese medicine hospital	21	1	3	4	3	3	2	5	5	5	5	5	3	5	5	5	1	1	1	1	1	5	5	5	5	5	5	5	5	5	5	5
716	1	39	Heilongjiang	Qiqihar	Gannan Chinese medicine hospital	23	1	3	4	3	3	2	5	5	5	5	5	3	5	5	1	1	1	1	1	1	5	5	5	5	5	5	5	5	5	5	5
717	2	26	Heilongjiang	Qiqihar	Gannan Chinese medicine hospital	1	1	5	4	4	5	5	4	4	4	3	1	5	5	3	5	5	5	5	5	1	2	1	1	5	5	5	4	5	4	4	5
718	2	40	Heilongjiang	Qiqihar	Gannan Chinese medicine hospital	10	1	5	4	4	5	5	4	4	4	3	1	5	5	3	5	5	5	5	5	1	2	1	1	5	5	4	2	5	4	4	5
719	1	40	Heilongjiang	Qiqihar	Gannan Chinese medicine hospital	18	1	4	4	3	5	5	5	4	4	4	4	2	4	4	4	4	4	4	4	4	4	2	2	3	3	4	4	4	4	4	4
720	1	41	Heilongjiang	Qiqihar	Gannan Chinese medicine hospital	20	1	4	4	3	5	5	5	4	4	4	4	2	4	4	4	4	4	4	4	4	4	2	2	3	3	4	4	4	4	4	4
721	2	41	Heilongjiang	Qiqihar	Gannan Chinese medicine hospital	18	1	4	4	4	2	4	4	4	999	4	4	2	2	4	4	4	1	4	4	4	4	4	4	4	4	4	4	4	4	3	4
722	1	38	Heilongjiang	Qiqihar	Gannan Chinese medicine hospital	15	1	3	4	4	4	4	999	3	3	3	3	2	3	2	4	3	3	2	3	3	4	4	4	3	4	3	3	3	3	3	4
723	2	30	Heilongjiang	Qiqihar	Gannan Chinese medicine hospital	5	1	3	3	2	3	3	4	3	3	3	2	4	1	3	5	4	999	3	5	5	4	4	4	4	3	4	3	3	4	3	4
724	2	43	Heilongjiang	Qiqihar	Gannan Chinese medicine hospital	24	1	4	3	4	4	4	4	3	4	4	3	4	3	4	4	4	3	4	4	4	4	4	4	4	4	4	4	4	4	4	4
725	1	32	Heilongjiang	Qiqihar	Gannan Chinese medicine hospital	5	1	4	3	4	4	4	4	4	4	3	4	4	4	4	4	4	3	4	4	4	4	4	3	4	4	4	4	3	4	4	4
726	2	34	Heilongjiang	Qiqihar	Gannan Chinese medicine hospital	14	1	4	5	4	4	4	5	4	4	3	999	4	3	3	5	5	5	4	4	2	3	2	3	4	4	4	4	3	3	3	3
727	1	34	Heilongjiang	Qiqihar	Gannan Chinese medicine hospital	5	1	3	3	3	3	3	3	3	3	3	3	3	3	3	3	3	3	3	3	4	4	3	3	2	3	3	3	3	3	3	3
728	2	32	Heilongjiang	Qiqihar	Gannan Chinese medicine hospital	9	1	4	4	4	3	2	4	3	3	4	2	3	3	3	1	2	2	1	2	3	3	2	3	3	3	3	4	3	3	3	4
729	1	33	Heilongjiang	Qiqihar	Gannan Chinese medicine hospital	2	1	4	4	4	4	4	4	4	4	4	4	4	3	3	4	4	4	4	4	2	3	2	2	3	3	3	3	3	4	4	4
730	2	29	Heilongjiang	Qiqihar	Gannan Chinese medicine hospital	5	1	3	5	4	4	4	3	3	2	2	2	3	3	3	3	4	3	3	3	3	3	3	3	3	999	3	2	3	3	2	2
731	2	28	Heilongjiang	Qiqihar	Gannan Chinese medicine hospital	2	1	3	3	3	3	3	3	3	3	3	3	3	3	3	3	3	3	3	3	3	3	3	3	3	3	3	3	3	3	3	3
732	2	52	Heilongjiang	Qiqihar	Gannan Chinese medicine hospital	31	1	3	2	3	3	3	5	5	5	5	5	3	3	5	3	3	3	3	3	3	3	3	3	5	4	4	4	5	5	5	5
733	1	41	Heilongjiang	Qiqihar	Gannan Chinese medicine hospital	20	1	5	5	5	4	4	5	4	4	3	4	4	3	4	5	4	4	4	4	4	4	3	2	5	4	4	2	4	4	3	4
734	1	31	Heilongjiang	Qiqihar	Gannan Chinese medicine hospital	5	1	3	4	4	2	3	4	3	3	3	3	2	3	4	3	3	3	3	3	3	2	2	2	4	4	4	4	3	2	3	3
735	1	44	Heilongjiang	Qiqihar	Gannan Chinese medicine hospital	14	1	4	4	4	4	4	4	4	4	4	4	4	4	4	4	4	4	4	4	4	4	4	4	3	4	4	4	4	4	4	4
736	2	36	Heilongjiang	Qiqihar	Gannan Chinese medicine hospital	10	2	5	5	5	5	5	5	5	5	5	5	5	5	5	5	5	5	5	5	1	5	1	5	5	5	5	5	5	5	5	5
737	2	35	Heilongjiang	Qiqihar	Gannan Chinese medicine hospital	8	2	5	4	4	5	5	4	4	4	3	1	5	5	3	5	5	5	5	5	1	2	1	1	5	5	5	4	5	4	4	5
738	2	23	Heilongjiang	Qiqihar	Gannan Chinese medicine hospital	1	2	5	5	5	5	5	5	2	3	3	4	1	3	4	3	5	5	5	5	3	4	3	3	5	5	4	2	5	5	4	5
739	2	49	Heilongjiang	Qiqihar	Gannan Chinese medicine hospital	27	2	4	3	4	4	4	4	3	4	4	3	4	3	4	4	4	3	4	4	3	4	4	4	4	4	4	4	4	4	4	4
740	2	35	Heilongjiang	Qiqihar	Gannan Chinese medicine hospital	10	2	2	999	4	3	3	3	5	3	1	1	3	5	5	5	3	3	3	5	5	5	5	5	3	5	3	999	999	5	3	5
741	2	26	Heilongjiang	Qiqihar	Gannan Chinese medicine hospital	1	2	3	4	4	3	3	4	4	4	5	5	2	4	4	1	3	1	1	2	3	5	1	2	3	3	2	3	5	3	3	3
742	2	26	Heilongjiang	Qiqihar	Gannan Chinese medicine hospital		2	1	3	999	4	4	3	4	3	3	1	3	3	4	1	3	1	1	1	5	5	5	5	4	4	3	3	3	1	3	3
743	2	42	Heilongjiang	Qiqihar	Gannan Chinese medicine hospital	20	2	2	4	4	4	4	3	4	4	3	2	3	4	4	3	3	3	3	3	4	4	2	4	4	4	3	3	4	4	4	4
744	2	22	Heilongjiang	Qiqihar	Gannan Chinese medicine hospital	3	2	999	3	999	999	999	4	3	3	3	3	2	3	3	3	3	3	3	3	3	4	4	4	2	3	3	3	4	3	4	4
745	2	40	Heilongjiang	Qiqihar	Gannan Chinese medicine hospital	20	2	4	4	4	4	4	4	4	4	4	4	4	3	3	4	4	4	4	4	4	3	2	2	999	999	999	999	4	4	4	4
746	2	31	Heilongjiang	Qiqihar	Gannan Chinese medicine hospital	10	2	3	2	4	3	4	4	4	3	3	4	2	3	4	3	3	4	3	3	3	4	4	4	3	3	3	3	3	3	4	4
747	2	21	Heilongjiang	Qiqihar	Gannan Chinese medicine hospital	2	2	3	3	4	3	4	4	4	3	3	4	2	3	4	3	3	4	3	3	4	4	4	4	3	3	3	3	3	3	4	4
748	2	22	Heilongjiang	Qiqihar	Gannan Chinese medicine hospital	1	2	4	999	4	4	4	4	3	3	3	3	3	3	3	3	3	3	3	3	3	3	3	3	3	3	3	3	3	3	3	3
749	2	22	Heilongjiang	Qiqihar	Gannan Chinese medicine hospital	1	2	3	3	4	3	4	4	4	3	3	4	2	3	4	3	3	4	3	3	4	4	4	4	3	3	3	3	3	3	3	4
750	2	21	Heilongjiang	Qiqihar	Gannan Chinese medicine hospital	2	2	4	3	5	4	4	3	2	3	3	3	4	3	4	4	4	2	4	4	5	5	3	4	3	4	2	3	4	3	1	3
751	2	35	Heilongjiang	Qiqihar	Gannan Chinese medicine hospital	16	2	4	5	5	4	3	5	5	4	3	4	999	5	5	5	5	5	5	5	4	1	4	4	5	5	4	3	4	3	2	3
752	2	29	Heilongjiang	Qiqihar	Gannan Chinese medicine hospital	5	2	3	5	4	4	4	3	3	2	2	3	3	3	2	3	3	4	3	3	3	3	3	3	3	999	3	2	3	3	2	2
753	2	47	Heilongjiang	Qiqihar	Gannan Chinese medicine hospital	26	2	4	4	5	5	5	5	5	5	999	5	999	5	999	5	5	5	5	5	4	999	999	999	5	5	2	2	999	5	5	5
754	2	25	Heilongjiang	Qiqihar	Gannan Chinese medicine hospital	4	2	5	5	5	5	5	5	5	5	5	5	999	5	5	5	5	5	5	5	1	1	1	1	5	5	5	5	5	5	5	5
755	2	37	Heilongjiang	Qiqihar	Gannan Chinese medicine hospital	17	2	4	4	4	4	4	4	4	4	4	4	3	4	4	4	4	4	4	4	2	3	2	1	4	4	4	4	4	4	4	4
756	2	27	Heilongjiang	Qiqihar	Gannan Chinese medicine hospital	4	2	5	2	5	5	5	5	5	5	5	5	4	4	5	5	5	5	5	5	2	4	2	2	4	4	4	4	4	4	4	4
757	2	30	Heilongjiang	Qiqihar	Gannan Chinese medicine hospital	8	2	3	4	4	3	4	4	4	4	3	4	3	2	3	2	3	3	3	4	3	4	2	3	3	3	3	4	4	999	3	4
758	2	22	Heilongjiang	Qiqihar	Gannan Chinese medicine hospital	3	2	3	4	3	3	3	4	4	5	5	4	4	5	5	4	3	3	3	2	2	3	3	3	3	3	3	2	5	4	3	5
759	2	24	Heilongjiang	Qiqihar	Gannan Chinese medicine hospital	3	2	3	4	3	4	4	4	3	4	4	3	4	5	4	4	3	3	3	2	3	3	3	3	3	4	4	4	4	4	3	4
760	2	42	Heilongjiang	Qiqihar	Gannan Chinese medicine hospital	21	3	4	2	4	3	3	4	4	3	3	3	3	4	3	4	4	4	4	4	3	2	3	3	4	4	4	4	3	3	3	4
761	1	35	Heilongjiang	Qiqihar	Gannan Chinese medicine hospital	8	3	4	2	4	5	4	3	3	3	3	3	3	3	3	4	4	4	4	4	2	2	2	2	5	5	5	5	5	5	5	5
762	2	50	Heilongjiang	Qiqihar	Gannan Chinese medicine hospital	32	3	4	4	4	3	4	4	999	3	3	3	999	3	4	5	4	3	4	3	999	3	999	999	4	4	4	3	3	3	3	4
763	1	24	Heilongjiang	Qiqihar	Gannan Chinese medicine hospital	3	3	999	999	999	4	4	999	3	4	4	3	2	5	4	3	3	3	3	3	3	4	3	4	5	5	5	5	4	4	4	4
764	2	24	Heilongjiang	Qiqihar	Gannan Chinese medicine hospital	2	3	4	4	4	4	5	5	4	4	999	4	4	4	4	3	4	3	3	3	4	4	4	4	3	4	4	4	5	5	5	4
765	2	25	Heilongjiang	Qiqihar	Gannan Chinese medicine hospital	2	4	5	1	5	5	5	5	5	5	5	5	4	5	5	5	5	5	5	5	3	5	5	5	5	5	5	5	5	5	5	5
766	2	27	Heilongjiang	Qiqihar	Gannan Chinese medicine hospital	5	4	999	999	999	999	999	999	5	4	5	4	4	5	5	4	5	3	4	5	1	5	3	3	5	5	3	3	4	3	5	3
767	2	24	Heilongjiang	Qiqihar	Gannan Chinese medicine hospital	1	4	4	5	5	5	4	4	5	4	5	4	5	5	4	4	5	2	3	4	3	4	4	4	5	5	5	5	5	5	5	5
768	2	50	Heilongjiang	Qiqihar	Gannan Chinese medicine hospital	25	4	999	999	999	4	4	999	3	4	3	3	2	3	4	4	4	3	4	4	3	3	4	4	3	3	3	3	2	3	3	4
769	2	43	Heilongjiang	Qiqihar	Gannan Chinese medicine hospital	20	4	4	4	3	3	4	3	3	3	3	3	3	999	3	4	4	4	4	4	4	4	4	4	3	4	3	3	3	3	3	3
770	2	24	Heilongjiang	Qiqihar	Gannan Chinese medicine hospital	1	4	3	4	4	4	4	5	5	4	3	3	3	3	4	3	4	3	3	4	2	3	2	3	4	4	3	3	4	3	4	4
771	2	36	Heilongjiang	Qiqihar	Gannan Chinese medicine hospital	16	4	3	999	5	999	4	999	3	3	3	3	3	4	999	3	3	3	3	3	1	3	2	3	4	4	999	999	5	3	5	4
772	2	27	Heilongjiang	Qiqihar	Gannan Chinese medicine hospital	2	4	4	999	4	4	4	4	3	4	3	3	3	3	3	4	4	4	4	4	4	4	4	4	4	4	4	4	3	3	4	4
773	2	49	Heilongjiang	Qiqihar	Gannan Chinese medicine hospital	31	4	4	3	4	4	4	4	3	3	3	3	3	3	3	3	3	3	3	3	2	2	2	2	3	4	3	3	4	3	3	3
774	1	28	Heilongjiang	Qiqihar	Gannan Chinese medicine hospital	1	4	5	2	4	4	4	4	999	999	999	999	999	3	999	2	1	1	1	1	1	3	2	2	3	3	4	4	4	3	3	3
775	1	41	Heilongjiang	Qiqihar	Gannan Chinese medicine hospital	4	4	3	3	3	3	3	3	3	3	3	3	3	3	3	3	3	4	4	1	3	3	3	3	3	3	3	3	3	3	3	3
776	2	25	Heilongjiang	Qiqihar	Gannan Chinese medicine hospital	0.2	5	3	4	3	3	4	4	3	4	3	3	3	3	4	3	3	3	3	3	2	3	2	4	3	4	4	4	3	3	4	4
777	2	42	Heilongjiang	Qiqihar	Gannan Chinese medicine hospital	1	5	4	5	4	4	4	4	4	4	4	4	3	3	4	4	4	4	4	4	3	3	4	4	4	4	4	4	4	4	4	4
778	2	29	Heilongjiang	Qiqihar	Gannan Chinese medicine hospital	3	5	3	3	3	3	3	3	5	5	5	3	4	5	5	5	5	5	5	5	2	4	3	4	5	5	5	999	5	5	5	5
779	2	23	Heilongjiang	Qiqihar	Gannan Chinese medicine hospital	2	5	3	3	3	3	3	3	2	3	2	3	3	3	3	3	2	2	3	3	3	3	3	3	3	3	3	3	3	3	3	3
780	2	41	Heilongjiang	Qiqihar	Gannan Chinese medicine hospital	22		4	999	4	999	4	3	2	999	4	4	2	4	999	2	4	4	4	4	999	2	999	3	4	3	3	3	3	4	3	4
781	2	52	Heilongjiang	Qiqihar	Gannan Chinese medicine hospital	21		3	4	2	4	2	2	2	4	4	2	2	3	3	4	999	4	2	3	4	3	2	2	4	1	2	3	1	3	4	2
782	1	30	Heilongjiang	Qiqihar	Gannan Chinese medicine hospital	11		5	1	5	5	5	5	5	5	5	5	1	5	5	5	5	5	5	5	5	5	5	5	4	4	4	4	5	5	5	5
783	1	33	Heilongjiang	Harbin	The Second Affiliated Hospital of Harbin Medical University	8	1	5	5	5	5	5	5	5	5	5	5	999	5	5	5	5	5	5	5	3	5	4	4	5	5	5	5	5	5	5	5
784	2	54	Heilongjiang	Harbin	The Second Affiliated Hospital of Harbin Medical University	30	1	4	4	3	3	3	4	3	3	3	3	3	3	3	2	3	3	3	3	3	3	3	3	3	4	4	4	4	5	5	5
785	2	51	Heilongjiang	Harbin	The Second Affiliated Hospital of Harbin Medical University	27	1	3	3	3	3	3	3	3	3	3	3	3	3	3	3	3	3	3	3	3	3	3	3	3	3	3	3	3	3	3	3
786	1	32	Heilongjiang	Harbin	The Second Affiliated Hospital of Harbin Medical University	4	1	3	2	4	3	4	3	3	4	4	4	2	3	4	999	2	3	2	1	5	5	5	5	3	3	3	3	3	3	4	3
787	2	32	Heilongjiang	Harbin	The Second Affiliated Hospital of Harbin Medical University	3	1	3	3	3	3	3	3	4	4	4	4	2	4	4	3	3	3	3	3	4	4	4	4	4	4	4	3	4	4	4	4
788	2	31	Heilongjiang	Harbin	The Second Affiliated Hospital of Harbin Medical University	6	1	3	1	5	3	3	5	5	5	5	5	1	3	5	3	3	3	3	3	4	4	4	4	5	5	5	5	5	5	5	5
789	2	34	Heilongjiang	Harbin	The Second Affiliated Hospital of Harbin Medical University	7	1	5	999	5	5	5	5	5	5	5	5	999	5	5	5	5	5	5	5	999	999	999	999	5	5	5	5	5	5	5	5
790	2	46	Heilongjiang	Harbin	The Second Affiliated Hospital of Harbin Medical University	22	1	4	3	4	4	4	3	3	3	2	3	3	3	3	3	3	3	3	3	4	4	4	4	3	3	3	3	3	3	3	3
791	1	42	Heilongjiang	Harbin	The Second Affiliated Hospital of Harbin Medical University	4	1	4	4	2	4	4	4	4	4	4	4	2	2	4	4	4	2	4	4	4	4	2	2	2	5	5	5	4	4	4	4
792	1	48	Heilongjiang	Harbin	The Second Affiliated Hospital of Harbin Medical University	23	1	5	5	5	5	5	5	3	5	4	5	1	5	3	4	4	5	3	4	4	4	4	4	4	4	5	4	5	5	5	5
793	1	59	Heilongjiang	Harbin	The Second Affiliated Hospital of Harbin Medical University	40	1	3	999	2	2	4	3	3	4	4	4	4	2	4	5	5	4	5	5	4	4	2	4	4	4	4	4	4	4	4	4
794	1	36	Heilongjiang	Harbin	The Second Affiliated Hospital of Harbin Medical University	11	1	5	999	5	5	5	5	1	4	5	4	3	4	4	5	4	3	4	4	5	5	5	5	3	3	4	4	2	2	2	3
795	1	55	Heilongjiang	Harbin	The Second Affiliated Hospital of Harbin Medical University	30	1	3	3	3	3	3	3	3	3	3	3	3	3	3	3	3	3	3	3	3	3	3	3	3	3	3	3	3	3	3	3
796	1	48	Heilongjiang	Harbin	The Second Affiliated Hospital of Harbin Medical University	18	1	4	4	4	4	4	4	3	4	4	2	3	3	4	3	2	2	3	2	5	5	5	5	2	3	3	3	4	2	3	4
797	1	46	Heilongjiang	Harbin	The Second Affiliated Hospital of Harbin Medical University	5	1	4	4	4	4	4	5	3	3	3	3	5	3	4	4	4	2	4	3	4	4	4	4	4	4	3	3	3	5	5	3
798	1	31	Heilongjiang	Harbin	The Second Affiliated Hospital of Harbin Medical University	7	1	3	3	3	3	3	4	3	3	3	3	3	3	3	3	3	3	3	3	3	3	3	3	3	4	4	4	3	3	3	4
799	1	37	Heilongjiang	Harbin	The Second Affiliated Hospital of Harbin Medical University	4	1	4	4	4	4	4	4	3	4	4	4	3	4	4	3	3	3	3	3	3	4	3	4	3	3	3	3	4	3	4	3
800	2	30	Heilongjiang	Harbin	The Second Affiliated Hospital of Harbin Medical University	1	1	4	4	4	4	4	4	4	4	4	4	4	4	4	3	4	4	3	4	4	4	3	4	2	4	4	3	4	4	4	4
801	2	41	Heilongjiang	Harbin	The Second Affiliated Hospital of Harbin Medical University	24	2	3	5	5	3	5	5	5	3	4	5	3	3	3	5	5	5	5	5	3	3	3	3	5	5	5	5	3	4	5	4
802	2	23	Heilongjiang	Harbin	The Second Affiliated Hospital of Harbin Medical University	3	2	3	5	5	5	5	5	5	5	5	5	5	5	5	5	5	4	5	5	5	5	5	5	5	5	5	4	5	5	5	5
803	2	29	Heilongjiang	Harbin	The Second Affiliated Hospital of Harbin Medical University	6	2	4	4	3	3	3	2	4	4	3	2	3	5	3	3	3	3	4	2	4	3	2	2	2	3	2	4	3	2	3	4
804	2	25	Heilongjiang	Harbin	The Second Affiliated Hospital of Harbin Medical University	1	2	2	3	3	4	3	4	2	3	3	2	4	2	2	2	3	3	3	2	2	3	3	3	3	3	3	3	4	3	4	3
805	2	24	Heilongjiang	Harbin	The Second Affiliated Hospital of Harbin Medical University	3	2	2	4	4	4	4	4	3	4	3	3	3	4	4	4	4	4	3	3	4	4	4	4	3	4	4	4	4	4	3	4
806	2	24	Heilongjiang	Harbin	The Second Affiliated Hospital of Harbin Medical University	1	2	4	4	4	4	4	4	3	4	3	3	3	3	4	3	4	3	3	4	4	4	4	4	3	4	4	3	4	3	4	4
807	2	28	Heilongjiang	Harbin	The Second Affiliated Hospital of Harbin Medical University	4	2	5	1	5	5	5	5	5	5	5	5	1	5	5	5	5	5	5	5	5	5	5	5	5	5	5	5	5	5	5	5
808	2	43	Heilongjiang	Harbin	The Second Affiliated Hospital of Harbin Medical University	24	2	5	1	5	5	5	5	5	5	5	5	1	5	5	5	5	5	5	5	5	5	5	5	4	4	4	4	5	5	5	5
809	2	40	Heilongjiang	Harbin	The Second Affiliated Hospital of Harbin Medical University	20	2	5	1	5	5	5	5	5	5	5	5	1	5	5	5	5	5	5	5	5	5	5	5	5	5	5	5	5	5	5	5
810	2	50	Heilongjiang	Harbin	The Second Affiliated Hospital of Harbin Medical University	30	2	3	3	3	3	3	3	3	4	3	4	3	4	4	3	4	4	4	4	3	3	3	3	3	4	4	4	3	3	3	3
811	2	32	Heilongjiang	Harbin	The Second Affiliated Hospital of Harbin Medical University	11	2	3	4	4	3	3	5	5	5	5	5	3	5	5	5	5	5	5	5	4	4	4	4	4	4	4	2	4	4	4	3
812	2	25	Heilongjiang	Harbin	The Second Affiliated Hospital of Harbin Medical University	4	2	4	999	5	4	4	5	4	4	4	4	999	4	4	5	5	5	5	5	999	3	3	3	3	3	3	3	5	5	5	5
813	2	41	Heilongjiang	Harbin	The Second Affiliated Hospital of Harbin Medical University	22	2	3	3	3	3	3	3	3	3	3	3	3	3	3	3	3	3	3	3	3	3	3	3	3	3	3	3	3	3	3	3
814	2	23	Heilongjiang	Harbin	The Second Affiliated Hospital of Harbin Medical University	4	2	5	1	5	5	5	3	3	3	3	3	3	3	3	3	3	3	3	3	3	3	3	3	3	3	3	3	5	5	5	5
815	2	25	Heilongjiang	Harbin	The Second Affiliated Hospital of Harbin Medical University	3	2	5	1	5	5	5	5	3	3	3	3	3	3	3	3	3	3	3	3	3	3	3	3	3	3	3	3	5	5	5	5
816	2	43	Heilongjiang	Harbin	The Second Affiliated Hospital of Harbin Medical University	25	2	5	1	5	5	5	5	3	3	3	3	3	3	3	3	3	3	3	3	3	3	3	3	3	3	3	3	5	5	5	5
817	2	30	Heilongjiang	Harbin	The Second Affiliated Hospital of Harbin Medical University	10	2	5	1	5	5	5	5	3	3	3	3	3	3	3	3	3	3	3	3	3	3	3	3	3	3	3	3	5	5	5	5
818	2	26	Heilongjiang	Harbin	The Second Affiliated Hospital of Harbin Medical University	10	2	5	1	5	5	5	3	3	3	3	3	3	3	3	3	3	3	3	3	3	3	3	3	3	3	3	3	5	5	5	5
819	2	22	Heilongjiang	Harbin	The Second Affiliated Hospital of Harbin Medical University	1	2	3	3	3	3	3	4	3	3	3	3	3	3	3	3	3	3	3	3	3	3	3	3	3	3	3	3	5	5	5	5
820	2	26	Heilongjiang	Harbin	The Second Affiliated Hospital of Harbin Medical University	3	2	3	4	3	3	3	4	4	4	4	4	2	4	4	4	4	4	4	4	4	4	4	4	4	4	4	4	4	4	4	4
821	2	32	Heilongjiang	Harbin	The Second Affiliated Hospital of Harbin Medical University	12	2	4	4	2	4	4	4	4	4	4	4	4	4	4	3	3	4	3	4	4	4	4	4	4	4	3	3	4	4	4	4
822	2	24	Heilongjiang	Harbin	The Second Affiliated Hospital of Harbin Medical University	3	2	4	4	5	5	5	5	4	4	4	4	4	4	4	4	4	4	4	4	3	4	3	3	3	3	3	3	5	4	4	4
823	2	42	Heilongjiang	Harbin	The Second Affiliated Hospital of Harbin Medical University	22	2	3	4	4	4	4	4	3	3	4	3	3	4	4	3	3	4	3	3	4	4	4	4	3	3	3	3	4	4	4	4
824	2	41	Heilongjiang	Harbin	The Second Affiliated Hospital of Harbin Medical University	21	2	3	5	4	3	4	4	5	4	4	4	3	4	5	3	2	1	3	4	4	4	4	5	4	4	4	4	4	4	4	4
825	2	28	Heilongjiang	Harbin	The Second Affiliated Hospital of Harbin Medical University	5	2	4	3	4	4	5	5	4	3	3	3	3	3	3	4	5	3	5	4	2	2	1	1	3	4	3	2	4	4	4	4
826	2	44	Heilongjiang	Harbin	The Second Affiliated Hospital of Harbin Medical University	8	2	3	3	3	3	3	3	4	4	4	4	2	4	4	3	3	3	3	3	3	3	3	3	3	3	3	3	3	3	3	3
827	2	26	Heilongjiang	Harbin	The Second Affiliated Hospital of Harbin Medical University	3	2	5	1	5	5	5	3	3	3	3	3	3	3	3	3	3	3	3	3	3	3	3	3	3	3	3	3	5	5	5	5
828	2	35	Heilongjiang	Harbin	The Second Affiliated Hospital of Harbin Medical University	5	2	3	3	3	3	3	3	3	3	3	3	3	3	3	3	3	3	3	3	3	3	3	3	3	3	3	3	3	3	3	3
829	1	29	Heilongjiang	Harbin	The Second Affiliated Hospital of Harbin Medical University	3	3	4	2	4	4	4	4	4	4	4	4	2	4	4	4	4	4	4	4	4	4	4	4	4	4	4	4	4	4	4	4
830	1	44	Heilongjiang	Harbin	The Second Affiliated Hospital of Harbin Medical University	19	3	999	999	999	999	999	3	3	3	3	3	3	3	3	3	3	3	3	3	3	3	3	3	3	3	3	3	3	3	3	3
831	2	48	Heilongjiang	Harbin	The Second Affiliated Hospital of Harbin Medical University	29	3	4	5	4	4	4	4	3	4	4	5	4	2	4	5	5	5	5	5	2	2	2	2	4	4	4	5	4	5	5	5
832	2	54	Heilongjiang	Harbin	The Second Affiliated Hospital of Harbin Medical University	31	3	4	1	4	4	4	4	999	4	4	999	2	999	4	4	4	4	4	4	4	4	4	4	4	4	4	5	4	5	5	5
833	2	29	Heilongjiang	Harbin	The Second Affiliated Hospital of Harbin Medical University	3	3	3	3	3	3	3	3	3	3	3	3	3	3	3	3	3	3	3	3	3	3	3	3	3	3	3	3	3	3	3	3
834	2	54	Heilongjiang	Harbin	The Second Affiliated Hospital of Harbin Medical University	33	4	4	4	4	4	4	4	4	2	4	4	4	4	4	4	4	4	999	4	4	4	4	4	4	4	4	4	4	4	4	4
835	2	26	Heilongjiang	Harbin	The Second Affiliated Hospital of Harbin Medical University	0.1	4	4	2	4	4	4	4	4	4	4	4	2	4	4	4	4	4	4	4	4	4	4	4	3	3	3	3	4	4	4	4
836	2	26	Heilongjiang	Harbin	The Second Affiliated Hospital of Harbin Medical University	1	5	4	4	4	3	4	4	4	4	3	4	5	4	4	4	4	5	4	4	4	4	4	4	4	4	4	4	4	5	3	4
837	2	27	Heilongjiang	Harbin	The Fourth Affiliated Hospital of Harbin Medical University	3	1	4	999	1	4	4	5	3	4	4	4	2	4	4	4	4	4	3	4	3	4	4	4	5	5	5	5	5	5	5	5
838	1	32	Heilongjiang	Harbin	The Fourth Affiliated Hospital of Harbin Medical University	4	1	4	3	4	4	4	4	3	4	4	4	2	4	4	2	4	4	4	4	2	2	2	2	4	4	4	4	4	4	4	4
839	1	55	Heilongjiang	Harbin	The Fourth Affiliated Hospital of Harbin Medical University	20	1	5	999	5	5	5	5	5	5	5	5	999	5	5	5	5	5	5	5	3	3	3	3	5	5	5	5	5	5	5	5
840	1	54	Heilongjiang	Harbin	The Fourth Affiliated Hospital of Harbin Medical University	29	1	5	3	4	3	3	3	2	2	4	3	4	2	1	4	2	3	4	3	3	4	3	3	5	4	3	4	4	3	3	3
841	2	25	Heilongjiang	Harbin	The Fourth Affiliated Hospital of Harbin Medical University	6	2	5	1	5	5	5	5	4	4	4	4	2	4	4	4	4	4	4	4	4	4	4	4	4	4	4	4	4	4	4	4
842	2	24	Heilongjiang	Harbin	The Fourth Affiliated Hospital of Harbin Medical University	1	2	3	3	3	3	3	4	3	3	3	3	3	3	3	3	3	3	3	3	3	3	3	3	4	3	3	3	5	5	5	5
843	2	24	Heilongjiang	Harbin	The Fourth Affiliated Hospital of Harbin Medical University	4	2	2	3	3	3	3	4	3	3	3	1	3	3	3	3	3	3	3	3	3	3	3	3	3	4	3	4	3	3	3	4
844	2	43	Heilongjiang	Harbin	The Fourth Affiliated Hospital of Harbin Medical University	24	2	3	2	4	4	4	4	3	3	3	3	4	3	4	2	3	3	3	3	2	4	3	4	4	4	3	4	4	4	4	3
845	1	51	Heilongjiang	Harbin	The Fourth Affiliated Hospital of Harbin Medical University	19	3	999	999	999	999	999	3	3	3	3	3	3	3	3	3	3	3	3	3	3	3	3	3	3	3	3	3	3	3	3	3
846	1	32	Heilongjiang	Harbin	The Fourth Affiliated Hospital of Harbin Medical University	6	3	3	3	3	3	3	3	3	3	3	3	3	3	3	3	3	3	3	3	4	4	4	4	3	3	3	3	4	3	3	3
847	2	31	Heilongjiang	Harbin	The Fourth Affiliated Hospital of Harbin Medical University	1	4	3	4	3	3	3	3	3	4	3	3	2	3	4	3	3	3	3	3	2	4	4	4	3	3	3	3	3	4	3	3
848	1	46	Heilongjiang	Harbin	The Fourth Affiliated Hospital of Harbin Medical University	23	1	4	2	4	4	4	4	3	3	3	3	3	3	3	3	3	3	3	3	3	3	3	3	4	4	4	4	4	4	4	4
849	1	38	Heilongjiang	Harbin	The Fourth Affiliated Hospital of Harbin Medical University	10	1	5	5	5	5	5	5	5	4	4	3	4	4	5	5	5	5	5	5	5	5	5	5	5	5	5	5	5	5	5	5
850	1	35	Heilongjiang	Harbin	The Fourth Affiliated Hospital of Harbin Medical University	12	1	5	5	5	5	5	5	5	5	4	4	3	5	3	4	3	5	5	4	4	4	4	4	4	4	5	4	5	5	5	5
851	1	50	Heilongjiang	Harbin	The Fourth Affiliated Hospital of Harbin Medical University	28	1	5	1	5	5	5	5	3	3	3	3	3	3	3	3	3	3	3	3	3	3	3	3	3	3	3	3	5	5	5	5
852	1	35	Heilongjiang	Harbin	The Fourth Affiliated Hospital of Harbin Medical University	10	1	3	3	3	3	4	4	2	3	3	3	4	3	3	5	5	5	5	5	5	5	5	5	4	4	4	4	4	2	2	3
853	1	52	Heilongjiang	Harbin	The Fourth Affiliated Hospital of Harbin Medical University	26	1	2	3	3	3	3	4	3	3	3	3	3	3	3	4	4	4	4	4	4	3	3	3	3	3	3	3	3	3	3	3
854	2	35	Heilongjiang	Harbin	The Fourth Affiliated Hospital of Harbin Medical University	13	1	4	4	4	4	4	4	4	4	4	4	4	4	4	4	4	4	4	4	2	2	3	3	4	4	4	4	4	4	4	4
855	2	35	Heilongjiang	Harbin	The Fourth Affiliated Hospital of Harbin Medical University	6	1	4	4	4	4	4	4	4	4	4	4	4	4	4	4	4	4	4	4	2	2	2	2	4	4	4	4	4	4	4	4
856	2	45	Heilongjiang	Harbin	The Fourth Affiliated Hospital of Harbin Medical University	21	1	4	4	4	4	4	4	4	4	4	4	4	4	4	4	4	4	4	4	2	2	2	2	4	4	4	4	4	4	4	4
857	2	39	Heilongjiang	Harbin	The Fourth Affiliated Hospital of Harbin Medical University	16	1	4	4	4	4	4	4	4	4	4	4	4	4	4	4	4	4	4	4	2	2	2	2	4	4	4	4	4	4	4	4
858	1	38	Heilongjiang	Harbin	The Fourth Affiliated Hospital of Harbin Medical University	15	1	3	999	2	2	4	3	3	4	4	4	4	2	4	5	5	4	5	5	4	4	2	4	4	4	4	4	4	4	4	4
859	1	28	Heilongjiang	Harbin	The Fourth Affiliated Hospital of Harbin Medical University	2	1	3	3	3	3	3	4	3	3	3	3	3	3	3	3	3	3	3	3	3	3	3	3	4	3	3	3	5	5	5	5
860	2	31	Heilongjiang	Harbin	The Fourth Affiliated Hospital of Harbin Medical University	10	1	4	2	4	4	4	4	3	3	3	3	2	4	4	4	4	4	4	4	4	4	4	4	3	4	4	4	4	4	4	4
861	2	21	Heilongjiang	Harbin	The Fourth Affiliated Hospital of Harbin Medical University	1	2	3	2	2	2	2	3	3	1	3	1	4	2	4	3	5	3	4	4	2	4	3	4	5	4	3	4	3	4	3	4
862	2	25	Heilongjiang	Harbin	The Fourth Affiliated Hospital of Harbin Medical University	5	2	3	3	3	3	3	4	3	3	3	3	3	3	3	3	3	3	3	3	3	3	3	3	3	3	3	3	5	5	5	5
863	2	24	Heilongjiang	Harbin	The Fourth Affiliated Hospital of Harbin Medical University	4	2	5	999	5	5	5	5	1	4	5	4	3	4	4	5	4	3	4	4	5	5	5	5	3	3	4	4	2	2	2	3
864	1	30	Heilongjiang	Harbin	The Fourth Affiliated Hospital of Harbin Medical University	3	2	3	3	3	3	3	3	3	3	3	3	3	3	3	3	3	3	3	3	3	3	3	3	3	3	3	3	3	3	3	3
865	1	26	Heilongjiang	Harbin	The Fourth Affiliated Hospital of Harbin Medical University	3	2	5	999	5	5	5	5	5	5	5	5	999	5	5	5	5	5	5	5	3	3	3	3	5	5	5	5	5	5	5	5
866	2	40	Heilongjiang	Harbin	The Fourth Affiliated Hospital of Harbin Medical University	12	2	4	4	4	4	4	4	3	4	4	2	3	3	4	3	2	2	3	2	5	5	5	5	2	3	3	3	4	2	3	4
867	2	24	Heilongjiang	Harbin	The Fourth Affiliated Hospital of Harbin Medical University	2	2	3	4	3	3	3	4	4	4	4	4	2	4	4	4	4	4	4	4	4	4	4	4	4	4	4	4	4	4	4	4
868	1	24	Heilongjiang	Harbin	The Fourth Affiliated Hospital of Harbin Medical University	4	2	4	999	4	4	4	4	4	4	4	2	2	4	3	999	4	4	4	999	3	3	3	3	4	2	4	4	4	5	5	4
869	1	24	Heilongjiang	Harbin	The Fourth Affiliated Hospital of Harbin Medical University	3	2	4	3	4	4	4	4	4	4	3	4	4	3	4	4	4	999	4	4	2	3	2	3	4	2	4	4	4	4	4	4
870	2	23	Heilongjiang	Harbin	The Fourth Affiliated Hospital of Harbin Medical University	8	2	3	2	3	5	5	3	3	3	4	5	1	3	3	4	3	5	4	3	5	3	4	4	4	4	5	4	4	4	3	4
871	2	26	Heilongjiang	Harbin	The Fourth Affiliated Hospital of Harbin Medical University	7	2	2	4	4	4	4	5	4	4	4	4	2	4	4	4	4	2	2	4	4	4	4	4	4	3	2	999	4	4	4	4
872	2	28	Heilongjiang	Harbin	The Fourth Affiliated Hospital of Harbin Medical University	2	2	4	4	4	4	4	4	3	3	3	3	3	3	3	3	3	3	3	3	2	3	2	3	4	3	3	3	4	4	4	4
873	2	45	Heilongjiang	Harbin	The Fourth Affiliated Hospital of Harbin Medical University	27	2	4	4	4	4	4	3	4	4	4	4	4	4	4	3	4	4	4	3	4	4	4	4	3	4	4	3	4	4	3	4
874	2	24	Heilongjiang	Harbin	The Fourth Affiliated Hospital of Harbin Medical University	3	3	4	4	4	4	4	4	4	4	4	4	2	4	4	4	4	4	4	4	2	4	2	4	4	4	4	4	5	4	5	4
875	2	35	Heilongjiang	Harbin	The Fourth Affiliated Hospital of Harbin Medical University	4	3	5	1	5	999	4	999	5	4	3	5	4	1	5	5	3	3	4	4	5	5	5	5	4	5	4	4	999	5	4	2
876	2	43	Heilongjiang	Harbin	The Fourth Affiliated Hospital of Harbin Medical University	23	3	3	3	3	3	3	4	3	3	3	3	3	3	3	3	3	3	3	3	3	3	3	3	3	3	3	3	3	3	3	3
877	1	56	Heilongjiang	Harbin	The Fourth Affiliated Hospital of Harbin Medical University	35	3	4	2	3	3	4	4	3	4	3	4	4	3	4	4	4	3	3	4	2	2	2	2	3	4	4	3	3	3	4	4
878	2	24	Heilongjiang	Harbin	The Fourth Affiliated Hospital of Harbin Medical University	2	3	4	3	4	3	3	3	3	3	4	3	2	3	3	4	3	3	3	3	4	3	3	3	3	3	3	4	4	3	3	4
879	2	29	Heilongjiang	Harbin	The Fourth Affiliated Hospital of Harbin Medical University	3	4	5	3	4	3	3	3	2	2	4	3	4	2	1	4	2	3	4	3	3	4	3	3	5	4	3	4	4	3	3	3
880	2	42	Heilongjiang	Harbin	The Fourth Affiliated Hospital of Harbin Medical University	23	5	3	3	3	3	3	3	3	3	3	3	3	3	3	3	3	3	3	3	3	3	3	3	3	3	3	3	3	3	3	3
881		35	Heilongjiang	Harbin	The First Affiliated Hospital of Harbin Medical University	10	1	5	5	5	5	5	5	5	5	5	5	1	5	5	5	5	5	5	5	5	5	5	5	5	5	5	5	5	5	5	5
882	1	35	Heilongjiang	Harbin	The First Affiliated Hospital of Harbin Medical University	20	1	4	3	4	4	4	4	4	4	4	4	4	4	4	4	4	4	4	4	3	4	3	3	4	4	4	4	4	4	4	4
883	2	30	Heilongjiang	Harbin	The First Affiliated Hospital of Harbin Medical University	2	1	3	3	3	3	3	3	3	3	3	3	3	3	3	3	3	3	3	3	4	4	4	4	3	3	3	3	3	3	3	3
884	1	49	Heilongjiang	Harbin	The First Affiliated Hospital of Harbin Medical University	29	1	4	3	4	3	4	5	3	3	3	3	3	3	3	3	4	3	3	4	4	4	4	4	3	4	4	4	3	4	3	3
885	1	36	Heilongjiang	Harbin	The First Affiliated Hospital of Harbin Medical University	6	1	3	4	4	3	4	3	3	3	3	3	3	3	3	3	3	4	3	3	4	3	3	4	3	4	3	4	3	4	3	4
886	2	35	Heilongjiang	Harbin	The First Affiliated Hospital of Harbin Medical University	6	1	3	4	4	4	4	3	3	3	3	3	3	3	3	3	3	3	3	3	3	3	3	3	3	3	3	3	3	3	3	3
887	2	21	Heilongjiang	Harbin	The First Affiliated Hospital of Harbin Medical University	3	2	3	5	3	3	4	4	999	3	3	3	999	3	4	4	4	4	3	4	3	3	3	3	3	3	3	3	3	3	3	4
888	2	26	Heilongjiang	Harbin	The First Affiliated Hospital of Harbin Medical University	6	2	5	1	5	5	5	5	5	5	5	5	1	5	5	5	5	5	5	5	5	5	5	5	5	5	5	999	5	5	5	5
889	2	25	Heilongjiang	Harbin	The First Affiliated Hospital of Harbin Medical University	4	2	5	1	5	5	5	5	5	5	5	5	1	5	5	5	5	5	5	5	5	5	5	5	5	5	5	5	5	5	5	5
890	2	36	Heilongjiang	Harbin	The First Affiliated Hospital of Harbin Medical University	15	2	4	4	4	4	4	4	4	4	4	4	4	4	4	4	4	4	4	4	3	4	4	4	4	4	4	2	4	4	4	4
891	2	30	Heilongjiang	Harbin	The First Affiliated Hospital of Harbin Medical University	7	1	4	3	4	4	4	4	4	4	3	4	4	3	4	4	4	4	4	4	999	3	999	3	4	2	4	4	4	4	5	4
892	2	36	Heilongjiang	Harbin	The First Affiliated Hospital of Harbin Medical University	6	1	4	2	5	4	3	5	4	4	5	4	3	4	4	3	5	4	4	4	4	3	5	4	5	4	5	4	3	4	4	5
893	2	33	Heilongjiang	Harbin	The First Affiliated Hospital of Harbin Medical University	6	1	4	5	4	4	5	4	4	4	4	4	5	4	4	4	4	4	4	4	3	4	3	4	4	4	4	4	4	4	4	3
894	2	38	Heilongjiang	Harbin	The First Affiliated Hospital of Harbin Medical University	14	1	3	3	3	3	3	3	3	3	3	3	3	3	3	3	3	3	3	3	3	3	3	3	3	3	3	3	3	3	3	3
895	1	35	Heilongjiang	Harbin	The First Affiliated Hospital of Harbin Medical University	12	1	4	4	4	5	4	4	5	3	4	5	1	4	4	2	5	3	5	3	3	4	4	4	4	4	4	4	4	4	5	4
896	1	47	Heilongjiang	Harbin	The First Affiliated Hospital of Harbin Medical University	30	1	4	4	2	4	4	4	4	4	4	4	2	4	4	5	4	5	5	4	4	4	5	4	4	4	4	4	5	4	5	5
897	1	27	Heilongjiang	Harbin	The First Affiliated Hospital of Harbin Medical University	1	1	4	2	4	3	3	4	5	5	5	5	1	4	4	4	4	5	5	5	5	4	4	5	3	3	3	4	3	2	2	4
898	2	25	Heilongjiang	Harbin	The First Affiliated Hospital of Harbin Medical University	2	1	4	2	4	4	4	4	4	4	4	4	2	4	4	4	4	4	4	4	2	4	2	4	4	4	4	4	4	4	4	4
899	2	31	Heilongjiang	Harbin	The First Affiliated Hospital of Harbin Medical University	4	1	4	2	4	4	4	4	4	4	4	4	2	4	4	4	4	4	4	4	4	4	4	4	4	4	4	4	4	4	4	4
900	2	44	Heilongjiang	Harbin	The First Affiliated Hospital of Harbin Medical University	24	1	5	1	5	999	4	999	5	4	3	5	4	1	5	5	3	3	4	4	5	5	5	5	4	5	4	4	999	5	4	2
901	2	31	Heilongjiang	Harbin	The First Affiliated Hospital of Harbin Medical University	0.5	1	4	2	4	4	4	4	4	4	4	4	2	4	4	4	4	4	4	4	4	4	4	4	4	5	4	4	4	4	4	4
902	1	30	Heilongjiang	Harbin	The First Affiliated Hospital of Harbin Medical University	3	1	2	2	3	3	4	4	4	3	2	4	3	3	4	5	3	2	3	3	4	5	5	5	3	3	4	3	4	3	4	3
903	1	47	Heilongjiang	Harbin	The First Affiliated Hospital of Harbin Medical University	27	1	3	3	3	3	3	3	4	3	3	4	3	3	3	3	4	4	4	4	3	3	3	3	3	3	3	3	3	3	3	3
904	2	46	Heilongjiang	Harbin	The First Affiliated Hospital of Harbin Medical University	25	1	4	2	4	4	4	4	4	4	4	4	2	4	4	4	4	4	4	4	4	4	4	4	4	4	3	4	4	4	4	4
905	2	26	Heilongjiang	Harbin	The First Affiliated Hospital of Harbin Medical University		1	5	5	5	5	5	5	5	5	5	5	3	5	5	3	4	3	3	3	4	4	4	4	3	3	4	3	4	4	4	4
906	2	40	Heilongjiang	Harbin	The First Affiliated Hospital of Harbin Medical University	10	2	5	1	5	5	5	5	5	5	5	5	1	5	5	5	5	5	5	5	5	5	5	5	5	5	5	5	5	5	5	5
907	2	54	Heilongjiang	Harbin	The First Affiliated Hospital of Harbin Medical University	34	2	4	4	4	4	4	4	4	4	4	4	2	4	4	4	4	4	4	4	2	4	2	4	4	4	4	4	4	4	4	4
908	2	42	Heilongjiang	Harbin	The First Affiliated Hospital of Harbin Medical University	23	2	4	4	3	5	4	4	4	3	4	4	2	4	4	2	2	3	2	3	3	4	4	4	4	4	4	4	4	4	5	5
909	2	24	Heilongjiang	Harbin	The First Affiliated Hospital of Harbin Medical University	5	2	4	5	5	3	4	5	3	5	4	4	3	4	3	3	4	4	3	4	3	5	4	5	4	3	4	3	5	4	5	4
910	2	27	Heilongjiang	Harbin	The First Affiliated Hospital of Harbin Medical University	4	2	5	999	5	5	5	5	5	5	5	5	999	5	5	5	5	5	5	5	999	999	999	999	5	5	5	5	5	5	5	5
911	2	38	Heilongjiang	Harbin	The First Affiliated Hospital of Harbin Medical University	19	2	3	4	3	3	3	3	4	4	4	3	3	4	4	4	4	4	4	4	2	2	1	2	3	3	3	3	4	4	4	4
912	2	23	Heilongjiang	Harbin	The First Affiliated Hospital of Harbin Medical University	1	2	4	4	4	3	4	4	3	4	3	3	3	4	4	4	4	4	4	4	3	3	3	3	3	3	3	3	3	4	4	4
913	2	22	Heilongjiang	Harbin	The First Affiliated Hospital of Harbin Medical University	2.5	2	4	999	4	4	4	4	4	4	4	4	2	4	4	4	5	5	5	4	3	3	3	3	3	4	3	999	4	4	4	4
914	2	25	Heilongjiang	Harbin	The First Affiliated Hospital of Harbin Medical University	1	2	4	4	4	3	4	4	4	4	5	4	2	4	4	4	4	5	4	4	3	5	4	5	2	3	3	3	4	4	4	4
915	2	24	Heilongjiang	Harbin	The First Affiliated Hospital of Harbin Medical University	4	2	4	4	4	3	4	4	3	3	2	3	3	3	2	3	3	3	3	3	3	4	3	3	4	4	4	4	4	4	4	4
916	2	20	Heilongjiang	Harbin	The First Affiliated Hospital of Harbin Medical University	2	2	4	2	4	4	4	4	3	3	3	3	3	3	3	3	3	3	3	3	3	3	3	3	3	3	3	3	4	4	4	4
917	2	20	Heilongjiang	Harbin	The First Affiliated Hospital of Harbin Medical University	2	2	4	2	4	4	4	4	3	3	3	3	3	3	3	3	3	3	3	3	3	3	3	3	3	3	3	3	4	4	4	4
918	2	55	Heilongjiang	Harbin	The First Affiliated Hospital of Harbin Medical University	30	3	5	1	5	999	4	999	5	4	3	5	4	1	5	5	3	3	4	4	5	5	5	5	4	5	4	4	999	5	4	2
919	1	34	Heilongjiang	Harbin	The First Affiliated Hospital of Harbin Medical University	8	3	4	2	4	4	4	4	4	4	4	4	2	4	4	4	4	4	4	4	4	4	4	4	4	4	4	4	4	4	4	4
920	2	35	Heilongjiang	Harbin	The First Affiliated Hospital of Harbin Medical University	4	3	5	1	5	999	4	999	5	4	3	5	4	1	5	5	3	3	4	4	5	5	5	5	4	5	4	4	999	5	4	2
921	2	30	Heilongjiang	Harbin	The First Affiliated Hospital of Harbin Medical University	8	3	5	2	5	3	4	5	3	4	5	4	2	4	4	4	4	3	4	5	4	3	3	4	4	4	5	4	3	2	5	4
922	1	32	Heilongjiang	Harbin	The First Affiliated Hospital of Harbin Medical University	6	3	3	3	3	3	3	3	3	3	3	3	3	3	3	3	3	3	3	3	4	4	4	4	3	3	3	3	4	3	3	3
923	1	32	Heilongjiang	Harbin	The First Affiliated Hospital of Harbin Medical University	6	3	3	3	3	3	3	3	3	3	3	3	3	3	3	3	3	3	3	3	4	4	4	4	3	3	3	3	4	3	3	3
924	2	42	Heilongjiang	Harbin	The First Affiliated Hospital of Harbin Medical University	20	4	3	2	2	2	2	3	3	1	3	1	4	2	4	3	5	3	4	4	2	4	3	4	5	4	3	4	3	4	3	4
925	2	42	Heilongjiang	Harbin	The First Affiliated Hospital of Harbin Medical University	23	5	3	4	4	3	4	3	3	3	3	3	3	3	3	3	3	4	3	3	4	3	3	4	3	4	3	4	3	4	3	4
926	2	43	Heilongjiang	Daqing	Linden Maternal and Child Health Hospital	20	1	5	4	5	4	5	5	3	3	3	3	3	4	3	3	3	5	3	5	4	3	3	3	3	3	3	3	2	4	2	4
927	2	39	Heilongjiang	Daqing	Linden Maternal and Child Health Hospital	17	1	3	4	4	3	3	4	3	2	3	3	4	3	3	3	3	3	3	3	3	4	2	2	3	3	3	2	4	3	2	3
928	2	65	Heilongjiang	Daqing	Linden Maternal and Child Health Hospital	18	1	3	2	5	5	4	5	2	5	5	2	1	5	5	5	5	2	2	3	5	2	5	5	3	4	4	3	3	3	3	2
929	1	53	Heilongjiang	Daqing	Linden Maternal and Child Health Hospital	34	1	4	4	4	4	4	3	4	4	3	3	4	2	2	4	4	4	4	4	2	2	2	2	4	4	4	4	4	4	4	4
930	2	42	Heilongjiang	Daqing	Linden Maternal and Child Health Hospital	18	2	4	4	5	5	5	5	4	5	4	3	5	3	999	3	3	3	3	3	3	3	3	3	999	999	999	5	5	5	5	4
931	2	30	Heilongjiang	Daqing	Linden Maternal and Child Health Hospital	9	2	3	4	999	3	3	3	3	4	3	4	3	4	3	3	3	3	3	2	4	4	4	4	3	3	3	2	3	3	2	3
932	2	48	Heilongjiang	Daqing	Linden Maternal and Child Health Hospital	20	2	5	2	4	3	4	4	4	4	4	3	3	3	4	5	5	4	5	5	1	2	999	2	3	2	3	3	3	3	4	3
933	2	35	Heilongjiang	Daqing	Linden Maternal and Child Health Hospital	12	3	4	4	4	4	4	4	4	4	4	4	4	4	4	4	4	4	4	4	2	4	2	4	4	4	4	2	4	4	4	4
934			Heilongjiang	Daqing	Linden Maternal and Child Health Hospital	7	3	3	2	4	4	4	4	4	4	4	3	2	3	4	4	4	4	4	4	3	3	3	2	4	4	3	2	4	5	5	5
935	2	45	Heilongjiang	Daqing	Linden Maternal and Child Health Hospital	12	5	4	4	4	4	4	4	4	4	4	4	2	4	4	4	4	4	4	4	2	4	2	4	4	4	4	4	4	4	4	4
936	1	47	Heilongjiang	Daqing	Lindian County Hospital	23	1	3	3	3	4	4	4	4	4	4	4	2	4	4	4	4	4	4	4	4	4	4	4	4	4	4	4	4	4	4	4
937	1	40	Heilongjiang	Daqing	Lindian County Hospital	19	1	4	4	2	4	4	5	5	5	5	5	1	3	5	5	5	5	5	5	1	3	999	999	4	3	3	3	3	1	1	1
938	1	30	Heilongjiang	Daqing	Lindian County Hospital	4	1	3	3	4	2	3	4	4	3	4	4	4	4	4	4	3	4	4	3	2	2	2	4	4	3	3	4	4	3	2	3
939	1	32	Heilongjiang	Daqing	Lindian County Hospital	7	1	4	5	4	4	4	4	4	4	3	3	5	3	3	3	4	3	3	4	1	1	1	1	4	4	4	4	4	4	4	4
940	2	31	Heilongjiang	Daqing	Lindian County Hospital	7	1	4	2	4	3	4	5	4	4	3	3	5	3	3	3	4	3	3	4	1	1	1	1	4	4	4	4	4	4	4	4
941	1	39	Heilongjiang	Daqing	Lindian County Hospital	15	1	3	3	3	3	3	3	3	3	3	3	3	3	3	3	3	3	3	3	3	3	3	3	3	3	3	3	3	3	3	3
942	1	45	Heilongjiang	Daqing	Lindian County Hospital	20	1	3	3	3	3	3	3	3	3	3	3	3	3	3	3	3	3	3	3	3	3	3	3	3	3	3	3	3	3	3	3
943	1	35	Heilongjiang	Daqing	Lindian County Hospital	6	1	3	3	3	3	3	3	4	4	4	4	2	4	4	4	4	4	4	4	4	4	4	4	4	4	4	4	4	4	4	4
944	2	35	Heilongjiang	Daqing	Lindian County Hospital	15	1	3	3	3	3	3	3	3	4	3	3	2	3	4	4	3	3	3	3	3	2	2	2	3	3	2	3	3	3	3	4
945	2	47	Heilongjiang	Daqing	Lindian County Hospital	25	1	3	5	3	4	3	4	4	3	999	3	3	2	3	4	4	3	3	3	2	2	2	2	3	3	3	3	3	3	3	4
946	1	51	Heilongjiang	Daqing	Lindian County Hospital	27	1	4	2	4	5	5	5	2	2	2	1	4	5	2	1	3	1	1	1	5	5	5	5	3	4	3	2	3	1	1	1
947	1	40	Heilongjiang	Daqing	Lindian County Hospital	20	1	4	2	4	4	4	5	4	4	4	4	2	3	4	4	4	3	4	4	3	3	2	2	4	2	5	4	4	4	5	5
948	2	39	Heilongjiang	Daqing	Lindian County Hospital	18	1	3	3	3	3	3	3	3	3	3	3	3	3	3	3	3	3	3	3	3	3	3	3	3	3	3	3	3	3	3	3
949	2	42	Heilongjiang	Daqing	Lindian County Hospital	20	1	4	4	4	4	4	4	3	4	4	1	2	4	4	4	2	2	2	2	2	4	2	4	4	4	4	4	4	4	4	4
950	2	42	Heilongjiang	Daqing	Lindian County Hospital	22	1	3	3	3	3	3	3	3	3	3	3	3	3	3	3	3	3	3	3	3	3	3	3	3	3	3	3	3	3	3	3
951	1	48	Heilongjiang	Daqing	Lindian County Hospital	33	1	5	1	5	5	5	5	5	5	5	5	1	3	5	3	5	5	5	1	3	4	3	3	4	3	2	2	1	1	1	3
952	2	48	Heilongjiang	Daqing	Lindian County Hospital	31	1	5	5	1	4	5	5	3	4	3	3	2	3	3	3	3	3	3	4	3	2	2	2	3	3	2	3	3	3	4	4
953	1	42	Heilongjiang	Daqing	Lindian County Hospital	20	1	5	1	5	5	5	5	5	5	5	5	1	5	5	5	5	5	5	5	5	5	5	5	5	5	5	5	5	5	5	5
954	1	45	Heilongjiang	Daqing	Lindian County Hospital	18	1	3	4	2	4	5	5	2	4	2	4	2	3	2	2	5	4	5	2	2	4	5	4	3	4	4	3	3	3	2	4
955	1	37	Heilongjiang	Daqing	Lindian County Hospital	5	1	4	2	4	4	4	4	2	2	3	3	3	3	3	3	2	2	3	2	1	3	4	4	3	3	2	999	2	3	4	2
956	2	28	Heilongjiang	Daqing	Lindian County Hospital	3	1	4	2	2	1	3	4	3	3	2	4	2	3	4	2	1	3	2	2	3	3	3	4	4	4	3	4	4	3	2	2
957	2	55	Heilongjiang	Daqing	Lindian County Hospital	31	1	4	4	4	4	4	4	3	3	2	3	3	2	3	3	3	3	3	3	4	4	4	2	4	3	3	3	4	3	3	3
958	2	44	Heilongjiang	Daqing	Lindian County Hospital	24	1	4	4	4	4	4	4	3	3	2	3	3	2	3	3	3	3	3	3	3	4	4	2	3	4	3	3	4	3	3	3
959	2	42	Heilongjiang	Daqing	Lindian County Hospital	23	1	4	3	4	3	4	3	4	3	3	3	2	4	4	4	4	3	3	4	3	4	3	4	3	3	2	3	3	3	4	3
960	2	44	Heilongjiang	Daqing	Lindian County Hospital	24	1	3	3	3	3	3	3	3	3	3	3	3	3	3	3	3	3	3	3	3	3	3	3	3	3	3	3	3	3	3	3
961	2	35	Heilongjiang	Daqing	Lindian County Hospital	10	1	4	4	2	3	4	4	3	3	3	3	3	4	3	2	2	3	2	2	2	2	2	2	1	1	1	3	3	3	4	3
962	2	40	Heilongjiang	Daqing	Lindian County Hospital	20	1	4	2	4	4	4	5	3	4	3	2	2	3	4	4	2	3	3	4	4	4	4	4	3	4	4	1	4	4	4	1
963	1	39	Heilongjiang	Daqing	Lindian County Hospital	15	1	4	4	4	4	4	4	4	4	4	4	2	4	4	4	4	4	4	4	4	4	4	4	4	4	4	4	4	4	4	4
964	1	52	Heilongjiang	Daqing	Lindian County Hospital	20	1	4	4	4	4	4	4	4	4	1	1	2	4	4	4	1	1	1	1	4	4	4	4	2	4	2	2	4	1	999	999
965	2	30	Heilongjiang	Daqing	Lindian County Hospital	8	1	5	5	5	5	5	5	5	5	5	5	5	3	5	5	5	5	5	5	1	4	1	3	5	4	3	3	5	5	5	5
966	1	44	Heilongjiang	Daqing	Lindian County Hospital	20	1	4	4	3	4	4	4	5	4	4	4	4	3	4	5	5	5	5	5	3	4	3	4	4	4	4	4	3	2	2	1
967	1	31	Heilongjiang	Daqing	Lindian County Hospital	13	1	4	2	5	5	5	5	3	5	5	5	3	5	5	5	3	3	3	3	999	5	5	5	5	5	5	5	5	5	5	5
968	2	26	Heilongjiang	Daqing	Lindian County Hospital	2	2	3	3	3	3	3	3	3	3	3	3	3	3	3	3	3	3	3	3	3	3	3	3	3	3	4	3	3	3	3	3
969	2	40	Heilongjiang	Daqing	Lindian County Hospital	17	2	1	2	5	999	5	5	4	4	4	4	2	4	4	4	4	4	4	4	4	4	4	4	4	4	4	4	4	4	4	4
970	2	29	Heilongjiang	Daqing	Lindian County Hospital	4	2	4	5	1	4	4	4	3	3	1	3	3	5	5	5	4	4	4	2	1	1	1	3	3	4	4	4	3	3	5	4
971	2	23	Heilongjiang	Daqing	Lindian County Hospital	0.5	2	3	4	4	4	3	4	4	3	3	4	5	3	3	4	4	4	4	4	3	2	2	2	3	3	3	3	3	4	4	3
972	2	38	Heilongjiang	Daqing	Lindian County Hospital	15	2	4	2	4	4	4	4	4	4	4	4	4	2	4	4	4	4	4	3	4	5	4	4	3	4	3	3	4	4	4	4
973	2	20	Heilongjiang	Daqing	Lindian County Hospital	0.5	2	4	2	4	1	1	3	4	4	2	4	4	2	4	5	4	4	4	3	2	1	4	4	3	4	3	3	4	4	4	4
974	2	20	Heilongjiang	Daqing	Lindian County Hospital	0.5	2	4	4	4	4	4	3	3	4	3	3	4	2	4	4	4	4	4	3	4	5	4	4	3	4	3	3	4	4	4	4
975	2	25	Heilongjiang	Daqing	Lindian County Hospital	3	2	4	4	3	3	4	4	4	4	4	4	4	3	4	4	4	4	4	4	3	3	3	3	4	4	4	2	4	4	3	4
976	1	25	Heilongjiang	Daqing	Lindian County Hospital	4	2	4	4	4	3	4	4	3	4	2	3	3	3	4	4	3	3	3	3	4	3	2	4	4	3	3	2	3	3	3	3
977	2		Heilongjiang	Daqing	Lindian County Hospital	4	2	3	3	4	4	4	5	3	3	3	3	1	3	3	2	4	3	2	2	999	1	999	999	3	4	3	3	3	3	4	3
978	2	22	Heilongjiang	Daqing	Lindian County Hospital	2	2	3	3	3	3	3	4	5	4	3	3	2	2	3	4	4	3	3	4	4	3	3	3	3	3	3	3	3	3	3	3
979	2	24	Heilongjiang	Daqing	Lindian County Hospital	2	2	3	3	5	3	3	5	3	3	3	3	3	5	3	3	3	3	3	3	3	3	3	3	4	3	4	4	3	3	4	5
980	2	20	Heilongjiang	Daqing	Lindian County Hospital	1	2	4	3	4	3	4	3	4	4	4	4	2	2	4	4	4	4	4	4	2	5	2	5	5	5	5	5	3	3	4	3
981	2	27	Heilongjiang	Daqing	Lindian County Hospital	4	2	3	5	3	2	3	4	4	4	3	2	2	4	4	3	3	4	3	3	3	3	3	3	4	4	3	3	4	4	3	4
982	2	25	Heilongjiang	Daqing	Lindian County Hospital	4	2	3	3	3	3	3	3	3	3	3	3	3	3	3	3	3	3	3	3	3	3	3	3	3	3	3	3	3	3	3	3
983	2	24	Heilongjiang	Daqing	Lindian County Hospital	3	2	3	3	3	3	3	3	3	3	3	3	3	3	3	3	3	3	3	3	3	3	3	3	3	3	3	3	3	3	3	3
984	2	25	Heilongjiang	Daqing	Lindian County Hospital	3	2	4	3	3	4	3	4	4	4	3	3	3	3	4	4	4	3	4	3	3	2	2	2	4	4	4	4	4	4	4	4
985	2	22	Heilongjiang	Daqing	Lindian County Hospital	1	2	4	4	4	4	4	4	4	4	3	3	3	3	4	4	4	3	4	4	3	2	2	2	4	4	3	4	4	4	4	4
986	2	26	Heilongjiang	Daqing	Lindian County Hospital	2	2	4	4	4	4	4	4	3	4	4	4	4	3	3	4	3	3	3	3	3	2	4	2	3	3	3	4	4	4	3	4
987	2	23	Heilongjiang	Daqing	Lindian County Hospital	4	2	3	3	3	3	3	3	2	3	3	3	3	4	3	3	3	3	4	4	4	1	2	3	3	4	3	2	1	999	3	2
988	2	25	Heilongjiang	Daqing	Lindian County Hospital	2	2	4	999	999	3	3	3	3	4	3	3	3	2	2	3	3	3	3	2	3	3	3	3	3	4	3	3	4	4	4	4
989	2	39	Heilongjiang	Daqing	Lindian County Hospital	20	2	5	1	5	5	5	5	3	3	2	3	4	4	3	3	3	3	2	3	3	2	3	3	5	5	4	4	3	3	3	3
990	2	26	Heilongjiang	Daqing	Lindian County Hospital	3	2	4	4	4	4	4	4	4	4	3	4	3	2	4	4	4	4	4	4	2	2	2	2	4	4	4	4	4	4	4	4
991	2	28	Heilongjiang	Daqing	Lindian County Hospital	5	2	4	1	4	4	4	4	4	4	4	4	5	4	4	4	4	4	4	4	1	1	1	1	4	1	4	4	4	4	4	4
992	2	23	Heilongjiang	Daqing	Lindian County Hospital	1	2	3	3	3	4	4	4	4	3	3	2	5	3	4	4	4	3	3	4	3	3	2	3	3	3	3	3	4	4	5	5
993	2	22	Heilongjiang	Daqing	Lindian County Hospital	1	2	3	4	3	4	4	4	4	3	3	2	5	3	4	4	4	3	3	4	3	3	2	3	3	3	3	3	4	4	5	5
994	2	23	Heilongjiang	Daqing	Lindian County Hospital	1	2	4	1	4	4	4	4	5	4	4	4	5	4	4	4	4	4	4	4	1	1	1	1	4	1	4	4	4	4	4	4
995	2	31	Heilongjiang	Daqing	Lindian County Hospital	10	2	4	4	4	4	4	4	4	4	4	4	2	4	4	4	4	4	4	4	2	2	2	3	4	4	4	4	4	4	4	4
996	2	33	Heilongjiang	Daqing	Lindian County Hospital	8	2	4	4	4	4	4	4	4	4	4	4	2	4	4	4	4	4	4	4	2	2	2	3	4	4	4	4	4	4	4	4
997	1	35	Heilongjiang	Daqing	Lindian County Hospital	9	3	3	3	4	3	4	3	4	4	4	4	2	4	3	4	4	3	4	3	4	4	4	4	4	4	4	3	4	3	3	3
998	1	40	Heilongjiang	Daqing	Lindian County Hospital	20	3	4	4	4	4	4	4	4	4	4	3	4	4	4	4	4	3	4	3	2	4	4	3	3	4	4	4	4	4	3	4
999	1	36	Heilongjiang	Daqing	Lindian County Hospital	18	3	4	2	3	4	4	4	2	4	2	4	2	3	2	4	4	4	4	2	999	3	1	3	4	4	4	4	4	4	3	4
1000	2	48	Heilongjiang	Daqing	Lindian County Hospital	18	3	4	2	4	4	4	4	3	3	2	3	3	2	3	3	3	3	3	3	4	4	4	2	3	4	3	3	4	3	3	5
1001	2	45	Heilongjiang	Daqing	Lindian County Hospital	25	3	3	4	3	3	3	3	3	4	3	3	2	3	4	4	3	3	3	3	3	2	2	2	3	4	4	3	2	3	3	4
1002	1	47	Heilongjiang	Daqing	Lindian County Hospital	27	4	4	2	5	4	1	999	4	3	3	4	2	5	2	5	3	3	3	1	1	2	1	2	3	3	3	3	3	1	1	2
1003	1	50	Heilongjiang	Daqing	Lindian County Hospital	25	4	999	999	999	999	999	999	5	4	1	3	5	5	4	4	4	4	4	2	1	1	1	1	5	5	5	5	2	4	5	4
1004	1	30	Heilongjiang	Daqing	Lindian County Hospital	5	4	3	2	4	3	2	3	5	3	4	2	2	5	3	3	3	3	3	3	2	5	2	3	3	4	4	999	3	3	5	3
1005	1	25	Heilongjiang	Daqing	Lindian County Hospital	7	4	5	5	5	5	5	5	5	5	5	5	5	5	2	5	5	5	5	5	5	5	5	5	5	5	5	5	5	5	5	5
1006	2	30	Heilongjiang	Daqing	Lindian County Hospital	6	4	4	2	4	4	4	4	5	5	5	5	1	4	5	5	5	5	5	5	5	5	5	5	5	5	5	5	5	5	5	5
1007	2	52	Heilongjiang	Daqing	Lindian County Hospital	30	4	4	5	4	4	4	4	4	4	4	4	3	4	4	4	4	4	4	3	4	4	4	4	4	4	4	3	4	4	4	4
1008	2	45	Heilongjiang	Daqing	Lindian County Hospital	10	4	4	2	4	4	4	3	4	4	4	4	3	4	4	4	4	4	4	3	4	5	4	4	4	4	4	2	4	4	4	4
1009	2	52	Heilongjiang	Daqing	Lindian County Hospital	34	4	4	999	4	3	4	5	3	3	3	3	4	3	3	4	4	3	4	3	3	4	3	3	4	4	4	4	3	4	3	3
1010	2	44	Heilongjiang	Daqing	Lindian County Hospital	26	4	4	4	5	5	4	4	5	5	5	5	5	5	5	5	5	5	5	5	1	3	1	1	5	4	4	4	5	5	5	5
1011	1	43	Heilongjiang	Daqing	Lindian County Hospital	25	5	4	3	4	4	4	4	4	4	4	3	4	3	4	4	4	4	4	4	2	2	2	2	4	4	4	4	3	4	4	4
1012	1	40	Heilongjiang	Daqing	Lindian County Hospital	20	5	3	4	4	3	4	4	3	4	1	1	3	4	1	4	4	3	3	1	2	4	2	3	3	4	3	3	4	3	3	3
1013	1	50	Heilongjiang	Daqing	Lindian County Hospital	34		4	3	4	4	4	4	4	4	4	3	4	3	4	4	4	4	4	4	2	2	2	2	4	4	4	4	3	4	4	4
1014	2	24	Heilongjiang	Daqing	Lindian County Hospital	1		4	4	999	4	4	4	4	4	4	3	4	4	4	4	4	4	4	4	2	2	2	2	4	4	4	4	3	4	4	4
1015	1	41	Heilongjiang	Daqing	Lindian County Hospital	10		3	4	3	3	3	3	3	3	3	3	3	4	4	3	3	3	3	3	4	4	4	4	4	4	4	999	3	3	3	3
1016	2	17	Heilongjiang	Daqing	Lindian County Hospital	0.8		3	3	3	4	4	5	4	4	4	4	3	4	3	4	4	4	4	4	3	3	3	3	4	4	4	3	4	4	4	4
1017	2	45	Heilongjiang	Daqing	Lindian Chinese medicine hospital	19	1	3	4	4	4	4	4	4	4	3	2	3	999	4	4	4	3	3	4	4	3	2	2	3	4	3	4	4	4	4	4
1018	2	23	Heilongjiang	Daqing	Lindian Chinese medicine hospital	1	1	3	5	4	3	4	4	5	4	4	3	4	3	5	5	5	5	5	1	1	2	3	1	5	4	4	3	3	4	4	4
1019	1	42	Heilongjiang	Daqing	Lindian Chinese medicine hospital	18	1	4	4	4	4	4	4	4	4	1	1	2	4	4	4	1	1	1	1	4	4	4	4	2	4	2	2	4	1	999	999
1020	2	40	Heilongjiang	Daqing	Lindian Chinese medicine hospital	26	1	5	4	5	5	5	5	4	4	3	4	4	4	4	4	4	4	4	4	2	2	2	2	4	4	4	4	4	3	3	3
1021	1	40	Heilongjiang	Daqing	Lindian Chinese medicine hospital	20	1	3	3	3	4	3	4	5	4	4	4	2	4	5	4	3	3	3	3	4	5	5	5	5	4	3	3	4	5	3	3
1022	1	41	Heilongjiang	Daqing	Lindian Chinese medicine hospital	17	1	3	3	3	3	3	3	2	2	2	2	4	3	2	2	2	2	2	2	2	2	2	2	2	2	2	2	3	3	3	3
1023	1	39	Heilongjiang	Daqing	Lindian Chinese medicine hospital	20	1	2	4	5	4	4	2	4	4	3	3	3	4	4	3	4	3	3	3	4	2	2	2	4	4	4	4	4	4	5	4
1024	2	31	Heilongjiang	Daqing	Lindian Chinese medicine hospital	9	1	3	4	3	3	3	5	5	5	5	5	1	3	5	5	5	5	5	5	5	4	5	5	4	3	3	3	5	5	5	5
1025	1	26	Heilongjiang	Daqing	Lindian Chinese medicine hospital	4	1	4	4	4	4	4	4	4	4	4	4	4	4	4	4	4	4	4	4	4	4	4	4	4	4	4	3	4	4	4	4
1026	2	33	Heilongjiang	Daqing	Lindian Chinese medicine hospital	14	1	4	4	4	4	4	4	4	3	4	4	3	4	4	4	4	4	4	4	3	4	4	4	4	4	4	3	4	4	4	4
1027	1	59	Heilongjiang	Daqing	Lindian Chinese medicine hospital	43	1	3	4	3	4	3	4	3	3	3	2	3	3	3	4	4	4	4	3	3	3	4	3	4	4	4	4	4	4	4	4
1028	2	25	Heilongjiang	Daqing	Lindian Chinese medicine hospital	1	1	4	4	4	4	4	4	5	4	3	4	4	4	4	5	5	5	5	5	2	2	2	2	4	4	4	4	5	5	5	5
1029	2	27	Heilongjiang	Daqing	Lindian Chinese medicine hospital	1	1	4	3	4	4	4	5	4	4	4	4	4	4	4	4	4	3	4	4	3	4	4	4	4	4	4	4	4	5	4	4
1030	1	39	Heilongjiang	Daqing	Lindian Chinese medicine hospital	14	1	4	3	4	4	3	4	2	3	3	3	3	4	4	4	2	3	3	3	4	4	4	4	3	3	2	2	4	3	2	2
1031	2	41	Heilongjiang	Daqing	Lindian Chinese medicine hospital	13	1	3	4	4	2	4	4	3	3	3	3	4	4	3	3	4	4	3	3	4	4	3	4	3	3	2	2	2	1	1	2
1032	1	42	Heilongjiang	Daqing	Lindian Chinese medicine hospital	17	1	3	4	3	4	3	4	5	5	5	5	5	5	5	5	5	5	5	5	3	4	3	4	5	5	4	5	4	3	4	4
1033	2	32	Heilongjiang	Daqing	Lindian Chinese medicine hospital	10	1	3	3	3	3	3	3	1	1	1	1	5	2	1	1	1	1	1	1	1	1	1	1	5	5	5	5	2	2	2	2
1034	1	41	Heilongjiang	Daqing	Lindian Chinese medicine hospital	19	1	4	4	4	4	4	4	4	3	4	4	3	4	3	4	4	3	4	3	3	4	2	2	4	4	4	4	2	2	2	2
1035	1	52	Heilongjiang	Daqing	Lindian Chinese medicine hospital	34	1	3	2	4	3	3	4	2	4	3	2	2	4	4	2	2	2	2	2	4	4	4	4	4	4	4	2	4	3	2	4
1036	1	51	Heilongjiang	Daqing	Lindian Chinese medicine hospital	28	1	4	4	4	4	4	3	3	4	4	4	3	3	4	4	4	3	4	4	2	4	2	4	4	4	4	3	4	4	4	4
1037	2	45	Heilongjiang	Daqing	Lindian Chinese medicine hospital	20	1	5	5	5	4	3	5	1	5	5	1	4	5	5	3	5	3	2	3	5	5	4	5	3	4	3	2	3	1	1	1
1038	2	23	Heilongjiang	Daqing	Lindian Chinese medicine hospital	1	1	4	999	4	4	4	4	5	4	4	2	999	4	4	3	3	3	3	3	1	1	1	1	3	3	3	4	4	3	4	4
1039	2	28	Heilongjiang	Daqing	Lindian Chinese medicine hospital	3	1	3	5	5	5	5	3	3	5	3	3	3	4	1	3	3	3	3	3	3	3	3	3	3	3	3	3	5	5	3	5
1040	1	52	Heilongjiang	Daqing	Lindian Chinese medicine hospital	20	1	4	4	4	4	4	4	4	4	1	1	2	4	4	4	1	1	1	1	4	4	4	4	2	4	2	2	4	1	999	999
1041	2	28	Heilongjiang	Daqing	Lindian Chinese medicine hospital	5	2	4	4	4	4	5	4	4	4	4	4	4	3	4	4	5	5	5	4	2	3	2	2	4	4	4	4	4	4	4	4
1042	2	49	Heilongjiang	Daqing	Lindian Chinese medicine hospital	28	2	4	4	4	4	4	4	4	4	4	4	2	4	4	4	4	4	4	4	2	2	2	3	4	4	4	4	4	4	4	4
1043	2	22	Heilongjiang	Daqing	Lindian Chinese medicine hospital	2	2	3	4	4	3	3	4	4	4	3	3	4	3	3	4	4	4	4	4	4	2	2	2	3	3	4	3	4	4	4	4
1044	2	36	Heilongjiang	Daqing	Lindian Chinese medicine hospital	5	2	4	4	4	4	4	1	4	4	3	4	2	4	4	4	4	4	3	3	4	3	3	4	4	3	4	4	3	4	4	4
1045	2	19	Heilongjiang	Daqing	Lindian Chinese medicine hospital	1	2	3	4	3	3	4	4	4	4	2	3	4	2	3	4	4	4	4	3	3	3	3	2	3	3	2	2	3	3	2	2
1046	2	36	Heilongjiang	Daqing	Lindian Chinese medicine hospital	13	2	4	4	4	4	4	4	4	4	4	3	4	3	3	4	3	3	3	3	2	2	2	2	3	4	3	3	3	4	4	4
1047	2	33	Heilongjiang	Daqing	Lindian Chinese medicine hospital	13	2	3	4	3	4	3	4	3	3	3	2	3	3	3	4	4	4	4	3	3	3	4	3	4	4	4	4	4	4	4	4
1048	2	44	Heilongjiang	Daqing	Lindian Chinese medicine hospital	23	2	4	3	4	4	4	4	4	4	4	4	4	4	3	4	4	4	4	4	4	3	2	2	3	4	4	4	4	4	4	4
1049	2	46	Heilongjiang	Daqing	Lindian Chinese medicine hospital	26	2	4	3	4	4	4	3	4	4	4	4	4	4	3	4	4	4	4	4	4	3	2	3	3	4	4	4	4	4	4	4
1050	2	45	Heilongjiang	Daqing	Lindian Chinese medicine hospital	25	2	3	5	4	4	3	4	5	5	5	5	5	5	5	5	5	5	5	5	1	2	1	1	5	5	5	5	4	4	4	4
1051	2	24	Heilongjiang	Daqing	Lindian Chinese medicine hospital	1	2	5	5	5	5	5	5	5	5	5	5	5	5	5	5	5	5	5	5	1	1	5	1	5	5	5	5	5	5	5	5
1052	2	38	Heilongjiang	Daqing	Lindian Chinese medicine hospital	11	2	5	5	5	5	5	5	5	5	5	5	5	5	5	5	5	5	5	5	1	2	1	1	5	5	5	5	5	5	5	5
1053	2	30	Heilongjiang	Daqing	Lindian Chinese medicine hospital	2	2	5	5	5	5	5	4	4	4	999	4	999	4	999	4	4	4	4	4	1	5	1	1	5	5	5	5	4	4	4	4
1054	2	38	Heilongjiang	Daqing	Lindian Chinese medicine hospital	14	2	5	5	5	5	5	4	4	4	1	4	5	4	1	4	4	4	4	4	1	4	1	1	5	5	5	5	4	4	4	4
1055	2	19	Heilongjiang	Daqing	Lindian Chinese medicine hospital	1	2	5	5	5	5	5	4	4	4	1	4	5	4	1	1	4	4	4	4	1	4	1	1	5	5	5	5	4	4	4	4
1056	2	23	Heilongjiang	Daqing	Lindian Chinese medicine hospital	1	2	4	2	4	4	3	4	4	4	1	4	5	4	1	1	4	4	4	4	1	4	1	1	5	5	5	5	4	4	4	4
1057	2	27	Heilongjiang	Daqing	Lindian Chinese medicine hospital	1	2	4	3	3	4	3	2	5	4	3	5	3	4	4	5	4	5	5	3	3	2	2	2	3	4	4	4	3	4	4	4
1058	1	45	Heilongjiang	Daqing	Lindian Chinese medicine hospital	20	2	4	3	4	4	4	3	4	3	4	4	4	4	3	4	4	4	4	4	4	3	2	3	4	4	4	4	4	4	4	4
1059	2	45	Heilongjiang	Daqing	Lindian Chinese medicine hospital	16	2	4	3	4	4	4	3	4	4	4	4	4	4	3	4	4	4	4	4	4	3	2	2	4	4	4	4	4	4	4	4
1060	2	30	Heilongjiang	Daqing	Lindian Chinese medicine hospital		2	4	3	4	4	4	3	4	4	4	4	4	4	3	4	4	4	4	4	4	3	2	3	3	4	4	4	4	4	4	4
1061	2	45	Heilongjiang	Daqing	Lindian Chinese medicine hospital		2	4	3	4	4	4	4	4	4	4	4	4	4	3	4	4	4	4	4	4	3	2	2	3	4	4	4	4	4	4	4
1062	2	39	Heilongjiang	Daqing	Lindian Chinese medicine hospital	18	2	3	4	4	5	5	4	5	4	3	2	4	4	4	3	4	4	3	4	2	4	2	3	3	4	3	4	4	4	4	5
1063	2	33	Heilongjiang	Daqing	Lindian Chinese medicine hospital	16	2	4	3	4	4	4	3	4	4	4	4	4	4	3	4	4	4	4	4	4	3	2	2	4	4	4	4	4	4	4	4
1064	1	45	Heilongjiang	Daqing	Lindian Chinese medicine hospital	27	3	4	4	4	4	4	4	3	1	3	3	3	3	1	3	3	3	3	3	3	2	3	2	3	4	3	3	2	999	5	3
1065	2	52	Heilongjiang	Daqing	Lindian Chinese medicine hospital	35	3	3	4	3	4	4	4	4	4	2	3	4	2	4	4	4	4	4	4	2	2	2	3	3	4	4	3	4	4	4	4
1066	2	43	Heilongjiang	Daqing	Lindian Chinese medicine hospital	25	3	3	4	3	4	3	4	2	3	3	3	2	4	4	3	3	3	3	3	3	3	3	3	4	2	4	4	4	3	3	3
1067	2	32	Heilongjiang	Daqing	Lindian Chinese medicine hospital	11	3	4	4	4	4	4	4	2	4	4	4	2	4	4	4	3	3	4	3	4	3	4	4	3	4	4	2	4	4	4	4
1068	2	43	Heilongjiang	Daqing	Lindian Chinese medicine hospital	18	4	3	4	3	3	3	4	2	2	2	2	2	2	2	5	5	5	5	5	2	2	2	2	4	4	3	3	5	5	5	5
1069	2	34	Heilongjiang	Daqing	Lindian Chinese medicine hospital	18	4	4	4	4	4	4	4	4	4	4	4	999	4	4	4	4	2	4	4	4	4	4	4	4	4	4	3	4	4	4	4
1070	2	38	Heilongjiang	Daqing	Lindian Chinese medicine hospital	18	4	4	4	4	4	4	4	4	4	2	3	3	2	4	4	4	4	4	4	2	2	2	2	4	4	4	4	4	4	4	4
1071	1	39	Heilongjiang	Daqing	Lindian Chinese medicine hospital	3	4	3	4	4	3	3	2	3	2	3	4	3	3	3	2	3	3	3	3	5	5	5	5	4	4	4	4	2	4	5	5
1072	2	27	Heilongjiang	Daqing	Lindian Chinese medicine hospital	4	4	2	4	5	4	3	5	5	5	5	5	5	5	5	4	5	5	5	5	1	3	1	3	5	5	5	5	5	5	5	5
1073	2	45	Heilongjiang	Daqing	Lindian Chinese medicine hospital	26	4	2	5	3	4	3	5	4	4	4	4	5	4	4	4	4	5	5	4	3	2	2	3	5	5	5	5	3	3	3	3
1074	2	34	Heilongjiang	Daqing	Lindian Chinese medicine hospital	12	4	3	4	3	3	3	4	2	2	2	2	4	2	2	5	5	5	5	5	2	2	2	2	4	4	3	3	5	5	5	5
1075	2	38	Heilongjiang	Daqing	Lindian Chinese medicine hospital	20	4	3	4	3	3	3	4	2	2	2	2	4	2	2	5	5	5	5	5	2	2	2	2	4	4	3	3	5	5	5	5
1076	2	35	Heilongjiang	Daqing	Lindian Chinese medicine hospital	12	4	3	4	3	3	3	4	2	2	2	2	4	2	2	2	2	2	2	2	2	2	2	2	4	4	3	3	5	5	5	5
1077	1	41	Heilongjiang	Daqing	Lindian Chinese medicine hospital	16	4	3	4	2	3	3	4	2	2	2	2	4	2	2	5	5	5	5	5	5	2	2	2	4	4	3	3	5	5	5	5
1078	2	46	Heilongjiang	Daqing	Lindian Chinese medicine hospital	26	4	4	4	4	4	4	3	3	4	4	4	3	3	4	4	4	3	4	4	2	4	2	4	4	4	4	3	4	4	4	4
1079	2	43	Heilongjiang	Daqing	Lindian Chinese medicine hospital	24	4	4	4	4	4	4	3	3	4	4	4	3	3	4	4	4	3	4	4	2	4	2	4	4	4	4	3	4	4	4	4
1080	2	38	Heilongjiang	Daqing	Lindian Chinese medicine hospital	14	5	4	4	4	4	4	4	4	4	2	3	3	2	4	4	4	4	4	4	2	2	2	2	4	4	4	4	4	4	4	4
1081	2	44	Heilongjiang	Daqing	Lindian Chinese medicine hospital	15		4	4	4	4	4	4	4	4	4	3	3	3	4	4	4	4	4	4	2	4	2	4	4	4	4	4	4	4	4	4
1082	1	43	Heilongjiang	Daqing	Lindian Chinese medicine hospital	24		3	999	999	4	999	4	3	3	3	2	3	3	3	3	3	3	3	3	4	4	4	4	3	4	4	3	3	3	4	3
1083	2	46	Heilongjiang	Daqing	Lindian Chinese medicine hospital	20		4	4	999	4	4	4	5	5	5	5	1	4	5	4	4	4	2	4	4	4	4	4	4	4	3	4	5	5	4	4
1084	2	33	Heilongjiang	Daqing	Lindian Chinese medicine hospital	15		3	4	4	3	3	4	3	3	3	2	4	3	2	3	4	3	4	3	2	2	2	2	3	4	4	4	4	4	4	4
1085	1	47	Heilongjiang	Daqing	Lindian Chinese medicine hospital	30		3	4	4	3	3	4	3	3	3	2	4	3	2	3	4	3	4	3	2	2	2	2	3	4	4	4	4	4	4	4
1086	2	40	Heilongjiang	Daqing	Lindian Chinese medicine hospital	20		2	2	2	4	4	4	4	4	4	4	3	4	4	4	4	3	4	4	4	4	4	4	4	4	4	3	4	4	4	4
1087	2	38	Heilongjiang	Daqing	Lindian Chinese medicine hospital	14		4	4	4	4	4	4	4	3	4	4	3	3	3	4	4	4	4	4	4	4	3	3	4	4	4	3	4	4	4	4
1088	1	47	Heilongjiang	Mudanjiang	Linkou People 's Hospital	25	1	4	4	2	4	4	2	4	4	4	5	2	4	4	5	5	5	5	5	5	3	4	4	5	4	3	4	2	3	3	3
1089	2	46	Heilongjiang	Mudanjiang	Linkou People 's Hospital	10	1	4	4	4	4	4	4	3	4	4	4	4	4	4	4	3	3	3	3	4	4	2	2	2	3	2	3	3	3	3	3
1090	2	45	Heilongjiang	Mudanjiang	Linkou People 's Hospital	25	1	4	4	4	4	4	4	4	4	4	4	2	3	4	4	4	4	4	4	2	4	2	2	4	4	4	4	4	4	4	4
1091	2	45	Heilongjiang	Mudanjiang	Linkou People 's Hospital	25	1	2	3	4	2	2	4	3	2	3	3	4	4	4	3	3	2	3	3	3	5	4	5	3	4	3	2	2	3	3	4
1092	1	39	Heilongjiang	Mudanjiang	Linkou People 's Hospital	2	1	5	5	1	5	4	5	5	4	4	4	2	3	4	4	4	4	4	4	4	4	4	4	5	5	5	5	4	4	4	4
1093	2	44	Heilongjiang	Mudanjiang	Linkou People 's Hospital	22	1	4	4	4	4	4	4	4	4	4	4	4	4	4	4	4	4	4	4	2	3	2	2	4	4	4	4	4	4	4	4
1094	1	39	Heilongjiang	Mudanjiang	Linkou People 's Hospital	16	1	4	999	4	4	4	4	4	4	4	4	4	4	4	4	4	4	4	4	2	4	2	999	4	4	4	4	4	4	4	4
1095	2	51	Heilongjiang	Mudanjiang	Linkou People 's Hospital	26	1	3	4	4	3	4	4	3	4	3	3	3	3	3	4	4	3	4	4	2	2	2	2	3	3	3	4	4	4	4	4
1096	2	32	Heilongjiang	Mudanjiang	Linkou People 's Hospital	12	1	3	3	3	3	3	4	3	3	3	3	4	3	3	4	4	4	4	4	3	3	3	3	4	4	3	3	4	5	3	4
1097	1	41	Heilongjiang	Mudanjiang	Linkou People 's Hospital	20	1	4	2	4	4	4	5	5	5	5	5	1	4	5	5	5	5	5	5	5	4	4	4	4	4	4	4	4	5	5	5
1098	2	39	Heilongjiang	Mudanjiang	Linkou People 's Hospital	17	1	4	4	4	3	3	4	3	4	2	3	3	2	3	4	4	3	4	3	2	3	2	3	3	4	4	3	4	5	3	3
1099	1	41	Heilongjiang	Mudanjiang	Linkou People 's Hospital	21	1	3	4	4	3	3	4	4	4	4	4	4	3	4	4	4	4	3	3	4	4	4	4	4	4	4	4	4	3	3	4
1100	2	41	Heilongjiang	Mudanjiang	Linkou People 's Hospital	18	1	4	4	3	4	4	4	4	4	3	4	4	4	3	4	4	3	3	4	4	4	4	4	3	4	3	3	4	4	3	3
1101	2	45	Heilongjiang	Mudanjiang	Linkou People 's Hospital	25	1	3	1	4	5	4	4	4	3	999	5	3	3	3	3	5	1	3	3	4	5	5	5	3	5	5	3	3	3	2	3
1102	2	41	Heilongjiang	Mudanjiang	Linkou People 's Hospital	22	1	5	1	4	3	5	3	5	5	4	4	1	4	4	5	5	4	5	5	5	5	5	5	3	4	4	2	4	3	3	5
1103	2	26	Heilongjiang	Mudanjiang	Linkou People 's Hospital	3	1	5	4	4	5	5	5	5	5	4	3	4	4	1	5	5	5	5	5	5	5	5	5	3	5	5	5	5	5	5	4
1104	2	58	Heilongjiang	Mudanjiang	Linkou People 's Hospital	40.1	1	3	1	4	3	4	4	4	3	999	5	3	3	3	3	5	1	3	3	4	5	5	5	3	5	5	3	3	3	2	3
1105	2	68	Heilongjiang	Mudanjiang	Linkou People 's Hospital	50	1	4	3	3	4	4	4	3	3	3	3	2	4	4	3	3	3	3	3	4	3	3	2	3	4	4	2	4	4	4	4
1106	1	40	Heilongjiang	Mudanjiang	Linkou People 's Hospital	15	1	5	4	5	5	5	5	5	5	5	4	3	5	5	5	5	5	5	5	2	2	2	2	5	5	5	5	5	5	4	5
1107	2	63	Heilongjiang	Mudanjiang	Linkou People 's Hospital	37	1	5	3	5	5	5	5	5	4	5	4	3	3	5	5	5	5	5	5	999	3	999	999	3	4	4	3	4	4	5	5
1108	1	44	Heilongjiang	Mudanjiang	Linkou People 's Hospital	22	1	4	5	1	5	5	4	5	5	5	2	5	5	5	3	4	3	3	4	2	3	1	3	4	5	5	999	5	5	5	5
1109	2	30	Heilongjiang	Mudanjiang	Linkou People 's Hospital	6	1	4	4	4	4	5	5	5	5	5	5	4	5	5	5	4	4	5	4	3	2	4	1	3	4	4	4	2	4	3	4
1110	1	40	Heilongjiang	Mudanjiang	Linkou People 's Hospital	17	1	3	3	3	3	3	4	4	4	4	4	2	3	4	4	4	4	4	4	4	4	4	4	4	4	4	4	3	4	4	4
1111	2	48	Heilongjiang	Mudanjiang	Linkou People 's Hospital	25	1	3	4	3	2	3	3	3	3	3	1	3	4	3	2	999	2	2	2	3	2	2	2	3	4	3	999	4	3	3	3
1112	2	38	Heilongjiang	Mudanjiang	Linkou People 's Hospital	10	1	3	3	3	4	3	4	3	3	3	3	3	3	3	3	3	3	3	3	3	3	3	3	4	3	3	3	4	4	4	4
1113	2	50	Heilongjiang	Mudanjiang	Linkou People 's Hospital	24	1	4	4	4	4	4	4	4	4	4	4	2	4	4	4	4	5	4	4	4	4	2	4	3	4	5	3	2	4	4	5
1114	2	33	Heilongjiang	Mudanjiang	Linkou People 's Hospital	13	1	999	4	3	3	3	4	4	4	4	4	2	3	4	4	4	4	4	4	4	4	4	4	4	4	4	4	4	999	4	4
1115	2	46	Heilongjiang	Mudanjiang	Linkou People 's Hospital	23	1	3	4	4	999	999	3	3	3	3	3	3	3	3	3	3	3	3	3	3	3	3	3	3	3	3	3	3	3	3	3
1116	1	50	Heilongjiang	Mudanjiang	Linkou People 's Hospital	33	1	4	2	4	4	4	3	4	4	4	4	2	4	4	4	4	4	4	4	4	4	4	4	4	4	4	5	4	4	4	4
1117	2	50	Heilongjiang	Mudanjiang	Linkou People 's Hospital	30	2	4	4	4	4	4	4	4	4	3	4	4	3	2	5	4	4	4	4	4	4	4	4	2	4	2	3	4	4	5	4
1118	2	31	Heilongjiang	Mudanjiang	Linkou People 's Hospital	15	2	1	3	3	4	3	4	4	2	2	3	5	3	3	4	3	3	4	3	3	3	2	5	4	4	3	3	2	3	3	2
1119	2	35	Heilongjiang	Mudanjiang	Linkou People 's Hospital	14	2	1	3	3	1	2	4	4	2	2	3	5	3	3	4	3	3	4	3	3	3	2	5	3	3	2	3	3	4	4	4
1120	2	40	Heilongjiang	Mudanjiang	Linkou People 's Hospital	17	2	3	4	3	3	3	4	3	4	2	2	3	4	2	3	3	2	3	3	4	4	4	4	3	4	4	3	4	4	4	4
1121	2	40	Heilongjiang	Mudanjiang	Linkou People 's Hospital	10	2	4	3	4	2	3	3	3	4	5	4	3	4	3	3	3	4	4	3	4	4	4	4	3	3	3	4	4	4	4	3
1122	2	41	Heilongjiang	Mudanjiang	Linkou People 's Hospital	19	2	4	4	4	4	4	4	3	3	3	3	2	4	4	3	3	3	3	3	4	3	3	2	3	4	4	2	4	4	4	4
1123	2	20	Heilongjiang	Mudanjiang	Linkou People 's Hospital	1	2	3	3	3	4	4	3	3	5	3	1	3	3	5	4	4	3	4	4	4	2	1	4	4	4	4	4	3	5	999	1
1124	2	36	Heilongjiang	Mudanjiang	Linkou People 's Hospital	16	2	4	4	5	5	3	4	4	4	2	2	5	3	4	3	3	4	3	3	4	5	2	4	2	4	3	4	5	5	3	4
1125	2	18	Heilongjiang	Mudanjiang	Linkou People 's Hospital	1	2	3	3	3	2	3	5	4	4	2	2	5	3	4	3	3	4	3	3	4	5	2	3	2	4	3	4	4	1	3	3
1126	2	24	Heilongjiang	Mudanjiang	Linkou People 's Hospital	1	2	3	3	3	3	3	3	3	3	3	3	3	3	3	3	3	3	3	3	3	3	3	3	3	3	3	3	3	3	3	3
1127	2	26	Heilongjiang	Mudanjiang	Linkou People 's Hospital	4	2	3	4	4	3	2	3	4	3	3	1	2	4	4	3	3	3	3	3	4	4	4	3	3	3	3	3	3	3	3	3
1128	2	37	Heilongjiang	Mudanjiang	Linkou People 's Hospital	12	2	3	4	4	3	2	3	4	4	2	1	2	3	3	3	3	3	3	3	4	4	4	3	3	3	3	4	3	3	2	2
1129	2	20	Heilongjiang	Mudanjiang	Linkou People 's Hospital	1	2	3	3	3	5	3	1	3	3	3	1	3	2	3	3	5	1	5	5	3	3	3	3	5	5	3	3	3	5	5	5
1130	2	27	Heilongjiang	Mudanjiang	Linkou People 's Hospital	7	2	4	4	4	4	4	4	4	4	4	4	3	4	3	4	4	5	4	2	2	4	2	4	4	4	4	4	4	5	4	4
1131	2	21	Heilongjiang	Mudanjiang	Linkou People 's Hospital	1	2	4	4	3	4	4	4	3	2	3	3	3	2	2	3	2	2	2	2	3	3	3	3	3	3	3	3	3	3	3	4
1132	2	22	Heilongjiang	Mudanjiang	Linkou People 's Hospital	1	2	2	4	3	2	2	3	3	4	3	3	3	3	3	2	2	2	2	3	3	3	3	3	3	3	3	3	3	5	4	3
1133	1	48	Heilongjiang	Mudanjiang	Linkou People 's Hospital	31	2	3	4	4	4	4	4	3	4	3	3	2	3	4	2	4	4	4	4	3	3	3	2	4	4	3	3	3	3	4	4
1134	2	40	Heilongjiang	Mudanjiang	Linkou People 's Hospital	19	2	5	5	5	5	5	5	5	4	4	4	5	4	4	5	4	4	4	4	5	5	5	5	4	5	5	4	4	4	5	5
1135	2	44	Heilongjiang	Mudanjiang	Linkou People 's Hospital	23	2	3	4	4	5	4	4	4	4	3	3	3	3	3	4	4	4	4	4	4	4	4	3	4	4	4	3	3	3	3	3
1136	2	42	Heilongjiang	Mudanjiang	Linkou People 's Hospital	20	2	4	4	4	4	4	4	4	4	3	4	4	4	4	4	4	4	4	4	4	4	4	4	4	4	4	4	4	4	4	4
1137	2	38	Heilongjiang	Mudanjiang	Linkou People 's Hospital	17	2	3	4	2	4	4	3	3	3	4	4	2	2	3	2	3	3	2	4	1	3	3	3	3	3	4	4	3	3	3	3
1138	2	30	Heilongjiang	Mudanjiang	Linkou People 's Hospital	6	2	3	4	4	3	4	4	3	5	3	3	3	1	2	3	5	3	2	3	5	5	3	5	2	3	3	4	4	4	4	3
1139	2	21	Heilongjiang	Mudanjiang	Linkou People 's Hospital	2	2	4	4	4	4	4	4	4	3	3	3	4	4	3	2	3	4	3	3	4	4	4	4	3	4	2	2	4	4	4	4
1140	2	50	Heilongjiang	Mudanjiang	Linkou People 's Hospital	12	2	3	3	3	3	3	3	5	4	4	4	4	4	4	5	5	5	5	5	999	3	999	3	3	3	3	3	4	5	4	3
1141	2	50	Heilongjiang	Mudanjiang	Linkou People 's Hospital	34	2	5	1	5	5	5	5	3	5	5	4	3	3	5	5	5	5	5	5	2	2	2	2	5	5	5	5	5	5	4	5
1142	2	48	Heilongjiang	Mudanjiang	Linkou People 's Hospital	20	2	4	4	4	4	4	4	4	4	999	3	3	4	4	4	4	3	4	3	4	4	4	4	3	4	3	2	4	4	4	4
1143	2	29	Heilongjiang	Mudanjiang	Linkou People 's Hospital	4	2	3	2	3	3	3	3	5	4	3	5	3	2	2	3	3	3	3	3	3	4	2	3	3	3	3	2	3	5	4	3
1144	2	33	Heilongjiang	Mudanjiang	Linkou People 's Hospital	10	2	3	3	3	3	3	3	3	3	3	3	3	3	3	4	4	3	3	3	3	3	3	3	999	3	3	3	3	3	3	3
1145	2	23	Heilongjiang	Mudanjiang	Linkou People 's Hospital	1	2	3	3	4	4	4	4	4	4	3	3	3	3	3	4	4	4	4	3	3	3	2	2	3	4	3	3	4	4	4	4
1146	2	36	Heilongjiang	Mudanjiang	Linkou People 's Hospital	18	2	5	5	5	4	5	5	4	4	4	2	5	5	5	5	5	5	5	5	4	3	1	2	2	5	4	2	5	5	5	5
1147	2	26	Heilongjiang	Mudanjiang	Linkou People 's Hospital	5	2	2	4	4	2	4	1	1	2	2	1	2	5	1	1	2	1	1	1	3	4	4	2	1	3	2	2	4	4	3	2
1148	2	21	Heilongjiang	Mudanjiang	Linkou People 's Hospital	1	2	2	3	3	4	4	3	3	3	3	3	3	4	3	3	3	3	3	3	3	3	3	3	3	3	3	3	4	4	4	4
1149	2	40	Heilongjiang	Mudanjiang	Linkou People 's Hospital	19	2	4	5	4	4	4	4	4	4	4	3	4	4	3	3	4	2	3	3	4	4	2	2	4	4	4	4	4	4	3	4
1150	2	39	Heilongjiang	Mudanjiang	Linkou People 's Hospital	18	2	3	3	5	5	4	5	4	4	3	3	3	3	3	4	5	4	4	4	3	4	3	5	3	4	4	3	4	4	4	4
1151	2	46	Heilongjiang	Mudanjiang	Linkou People 's Hospital	25	2	4	4	4	4	4	4	4	4	4	4	4	3	2	4	4	4	4	4	4	4	4	4	4	2	3	4	4	4	5	4
1152	2	50	Heilongjiang	Mudanjiang	Linkou People 's Hospital	31	2	5	1	5	5	5	5	5	5	5	4	3	5	5	5	5	5	5	5	2	2	2	2	5	5	5	5	5	5	4	5
1153	2	48	Heilongjiang	Mudanjiang	Linkou People 's Hospital	29	2	3	4	4	3	4	4	4	4	3	3	3	4	4	3	3	3	3	3	3	3	2	2	3	4	4	4	4	4	3	4
1154	2	26	Heilongjiang	Mudanjiang	Linkou People 's Hospital	1	2	5	5	4	5	5	4	5	5	5	2	5	5	5	3	4	3	3	4	2	3	1	3	4	5	5	999	5	5	5	5
1155	2	45	Heilongjiang	Mudanjiang	Linkou People 's Hospital	25	2	4	4	3	3	3	4	4	4	3	3	3	4	4	3	3	3	3	3	3	3	2	2	3	4	4	4	3	3	4	4
1156	2	45	Heilongjiang	Mudanjiang	Linkou People 's Hospital	24	2	4	5	4	5	5	4	5	5	5	2	5	5	5	3	5	2	3	3	2	3	1	3	4	5	5	999	5	5	5	5
1157	2	25	Heilongjiang	Mudanjiang	Linkou People 's Hospital	3	2	5	1	5	4	4	5	5	4	4	4	3	5	3	4	4	4	4	3	3	3	2	2	3	4	5	4	5	5	5	5
1158	2	20	Heilongjiang	Mudanjiang	Linkou People 's Hospital	2	2	1	3	3	3	3	3	3	1	999	1	3	3	3	2	4	3	3	3	4	4	5	4	2	3	2	2	3	4	3	4
1159	2	27	Heilongjiang	Mudanjiang	Linkou People 's Hospital	2	2	5	1	4	5	4	5	2	3	4	2	3	3	4	3	4	3	3	4	2	1	1	1	3	2	2	3	3	3	3	3
1160	2	21	Heilongjiang	Mudanjiang	Linkou People 's Hospital	2	2	3	3	2	3	2	3	3	3	2	1	5	2	4	2	2	4	3	4	1	1	3	1	4	3	3	4	3	4	3	3
1161	2	21	Heilongjiang	Mudanjiang	Linkou People 's Hospital	2	2	999	5	999	999	3	3	3	3	2	1	999	2	4	2	2	4	3	2	3	1	1	2	4	3	3	4	3	3	2	2
1162		21	Heilongjiang	Mudanjiang	Linkou People 's Hospital	2	2	3	3	3	3	3	3	3	2	2	2	3	2	2	3	2	2	2	3	2	2	2	2	3	3	4	3	3	999	2	3
1163	2	21	Heilongjiang	Mudanjiang	Linkou People 's Hospital	2	2	3	3	3	3	3	3	3	2	2	2	3	2	2	3	2	2	2	3	2	2	2	2	3	3	4	3	3	3	2	3
1164	2	38	Heilongjiang	Mudanjiang	Linkou People 's Hospital	17	2	4	4	4	4	4	4	4	4	4	2	4	4	4	4	4	4	4	4	2	2	2	2	4	4	4	4	4	4	4	4
1165	2	19	Heilongjiang	Mudanjiang	Linkou People 's Hospital	1	2	3	3	3	3	3	3	3	4	3	3	3	3	4	4	3	3	3	4	3	3	3	3	4	4	4	2	3	3	3	3
1166	2	44	Heilongjiang	Mudanjiang	Linkou People 's Hospital	24	2	4	4	4	4	4	4	4	4	4	2	4	4	4	4	4	4	4	4	2	2	2	2	4	4	4	4	4	4	4	4
1167	2	21	Heilongjiang	Mudanjiang	Linkou People 's Hospital	2	2	3	3	3	3	3	3	3	3	3	3	3	3	3	1	1	2	1	1	5	5	5	5	3	3	3	3	5	5	5	5
1168	2	47	Heilongjiang	Mudanjiang	Linkou People 's Hospital	27	2	4	4	4	4	4	4	4	4	3	3	4	3	4	4	4	4	4	4	4	4	2	2	4	4	4	2	4	4	4	4
1169	2		Heilongjiang	Mudanjiang	Linkou People 's Hospital	25	2	4	4	4	4	4	4	4	4	3	3	4	3	4	4	4	4	4	4	4	4	2	2	5	5	5	5	4	4	4	4
1170	2	36	Heilongjiang	Mudanjiang	Linkou People 's Hospital	16	2	3	2	5	999	4	4	3	3	3	3	3	3	3	3	3	3	3	3	3	3	3	3	3	3	3	3	3	3	3	3
1171	2	23	Heilongjiang	Mudanjiang	Linkou People 's Hospital	5	2	4	2	4	999	4	4	3	3	3	3	3	3	3	3	3	3	3	3	3	3	3	3	3	3	3	3	3	3	3	3
1172	2	21	Heilongjiang	Mudanjiang	Linkou People 's Hospital	1	2	4	3	2	4	3	3	3	2	2	2	4	2	2	2	2	2	2	2	2	2	999	2	3	3	1	3	5	5	5	2
1173	2	25	Heilongjiang	Mudanjiang	Linkou People 's Hospital	13	2	4	4	4	4	3	4	3	3	2	2	3	4	3	3	4	3	4	3	2	4	2	3	4	4	3	3	3	4	3	4
1174	2	48	Heilongjiang	Mudanjiang	Linkou People 's Hospital	23	2	4	4	5	4	4	5	3	3	3	3	3	3	3	4	4	4	4	4	3	2	2	2	4	3	3	2	3	3	4	4
1175	2	35	Heilongjiang	Mudanjiang	Linkou People 's Hospital	17	2	1	5	4	4	4	4	4	4	4	4	5	1	4	4	4	4	4	1	1	4	1	4	4	4	2	4	4	4	4	4
1176	2	29	Heilongjiang	Mudanjiang	Linkou People 's Hospital	4	2	3	3	4	3	3	4	4	4	3	2	2	3	4	4	3	4	3	3	1	3	2	1	3	3	4	3	3	4	3	3
1177	2	45	Heilongjiang	Mudanjiang	Linkou People 's Hospital	1	2	4	4	4	4	4	5	3	3	2	3	3	3	2	2	2	2	2	2	4	4	4	4	3	4	4	3	4	5	5	4
1178	2	43	Heilongjiang	Mudanjiang	Linkou People 's Hospital	23	2	4	2	4	4	4	4	3	3	4	3	3	3	3	3	2	3	3	2	3	2	3	3	4	4	3	4	3	3	3	999
1179	2	40	Heilongjiang	Mudanjiang	Linkou People 's Hospital	19	2	4	4	4	4	4	4	3	4	3	2	2	4	4	3	3	3	3	3	2	4	2	2	3	4	4	3	4	4	4	4
1180	2	33	Heilongjiang	Mudanjiang	Linkou People 's Hospital	2	2	4	2	4	4	4	4	3	3	3	3	3	3	3	3	3	3	3	3	3	3	3	3	3	4	3	3	3	3	3	3
1181	2	38	Heilongjiang	Mudanjiang	Linkou People 's Hospital	10	2	3	3	3	3	3	3	3	3	3	3	3	3	4	3	3	3	3	3	3	3	3	3	3	3	3	3	3	3	3	3
1182	2	24	Heilongjiang	Mudanjiang	Linkou People 's Hospital	4	2	3	3	3	3	3	3	3	3	3	3	3	3	3	3	3	3	3	3	3	3	3	3	3	4	3	3	3	3	3	3
1183	2	25	Heilongjiang	Mudanjiang	Linkou People 's Hospital	3	2	3	3	3	3	3	3	3	3	3	3	3	3	3	3	3	3	3	3	3	3	3	3	3	3	3	3	3	3	3	3
1184	2	43	Heilongjiang	Mudanjiang	Linkou People 's Hospital	8	3	4	4	4	4	4	4	4	3	4	3	3	4	4	4	4	3	4	3	4	4	4	4	3	4	4	3	4	4	4	4
1185	2	51	Heilongjiang	Mudanjiang	Linkou People 's Hospital	32	3	4	3	4	4	3	4	4	4	3	3	3	3	3	4	4	4	4	4	4	4	3	3	4	4	4	3	3	4	4	4
1186	2	50	Heilongjiang	Mudanjiang	Linkou People 's Hospital	32	3	3	4	4	5	4	4	4	4	3	3	3	3	3	4	4	4	4	4	4	4	3	3	4	4	4	3	3	3	3	3
1187	2	39	Heilongjiang	Mudanjiang	Linkou People 's Hospital	19	3	3	2	4	4	4	4	3	3	3	3	3	4	3	4	3	3	3	3	4	3	4	4	3	3	3	3	4	3	3	4
1188	2	43	Heilongjiang	Mudanjiang	Linkou People 's Hospital	20	3	3	3	3	3	3	3	3	3	3	3	3	3	3	3	3	3	3	3	3	3	3	3	4	4	4	4	3	3	3	3
1189	1	35	Heilongjiang	Mudanjiang	Linkou People 's Hospital	5	3	4	2	4	4	4	4	4	4	4	4	2	4	4	4	4	4	4	4	4	4	4	4	4	4	4	4	2	2	2	2
1190	2	34	Heilongjiang	Mudanjiang	Linkou People 's Hospital	7	3	4	4	4	4	4	4	4	4	4	4	4	4	4	4	4	4	4	4	2	2	2	2	4	4	4	4	4	4	4	4
1191	1	39	Heilongjiang	Mudanjiang	Linkou People 's Hospital	20	3	4	2	4	4	4	4	4	4	4	4	2	4	4	4	4	4	4	4	4	4	4	4	4	4	4	4	4	4	4	4
1192	1	37	Heilongjiang	Mudanjiang	Linkou People 's Hospital	17	3	4	4	4	4	4	4	4	4	4	4	3	4	4	4	4	4	4	4	4	4	4	4	4	4	4	4	4	4	4	4
1193	1	42	Heilongjiang	Mudanjiang	Linkou People 's Hospital	16	4	4	4	4	4	3	4	3	4	3	5	3	4	3	4	4	4	4	3	5	5	5	5	3	3	3	4	5	5	5	5
1194	1	31	Heilongjiang	Mudanjiang	Linkou People 's Hospital	6	4	4	4	4	4	4	4	4	4	4	2	3	3	4	3	3	3	3	3	4	4	4	4	4	4	4	3	3	3	5	5
1195	1	43	Heilongjiang	Mudanjiang	Linkou People 's Hospital	18	4	3	3	3	3	3	4	4	4	4	4	2	3	4	4	4	4	4	4	4	4	4	4	4	4	4	4	3	4	4	4
1196	2	33	Heilongjiang	Mudanjiang	Linkou People 's Hospital	10	4	4	2	4	4	4	4	4	4	4	4	2	4	4	4	4	4	4	4	4	4	4	4	4	4	4	4	4	4	4	4
1197	1	44	Heilongjiang	Mudanjiang	Linkou People 's Hospital	20	4	4	2	4	4	4	4	4	4	4	4	2	4	4	4	4	4	4	4	4	4	4	4	4	4	4	4	4	4	4	4
1198	2	48	Heilongjiang	Mudanjiang	Linkou People 's Hospital	25	4	3	4	2	4	4	3	3	4	4	4	4	3	4	2	3	3	3	3	4	4	4	4	4	4	4	4	4	4	4	3
1199	2	40	Heilongjiang	Mudanjiang	Linkou People 's Hospital	20	4	2	2	3	3	3	3	3	4	4	3	3	3	4	2	3	3	2	2	2	4	4	4	3	4	3	3	4	4	3	3
1200	2	48	Heilongjiang	Mudanjiang	Linkou People 's Hospital	25	4	3	3	3	4	4	3	4	3	3	4	4	3	3	4	4	4	4	4	4	4	4	4	4	4	4	3	2	4	4	3
1201	2	38	Heilongjiang	Mudanjiang	Linkou People 's Hospital	15	5	4	2	4	4	4	4	4	4	4	4	2	3	4	3	3	3	3	3	4	4	4	4	3	3	3	3	4	4	4	4
1202	2	41	Heilongjiang	Mudanjiang	Linkou People 's Hospital	20	5	4	2	4	4	4	4	4	4	4	4	2	4	4	4	4	4	4	4	4	4	4	4	3	3	3	3	4	4	4	4
1203	1	32	Heilongjiang	Mudanjiang	Linkou People 's Hospital	2	5	3	4	3	4	4	3	3	3	3	3	3	4	3	3	3	3	3	3	4	4	4	4	3	4	4	4	3	3	3	3
1204	2	28	Heilongjiang	Mudanjiang	Linkou People 's Hospital	1		5	4	5	5	5	5	5	4	3	2	4	4	5	5	5	5	5	5	3	4	999	4	5	4	5	4	4	5	5	5
1205	2	47	Heilongjiang	Mudanjiang	Linkou People 's Hospital	28		4	4	4	4	4	4	4	4	3	4	4	4	4	4	4	4	4	4	3	5	999	5	4	4	4	4	4	4	3	4
1206	2	51	Heilongjiang	Mudanjiang	Linkou People 's Hospital	35		4	4	4	4	4	4	4	4	999	3	2	999	4	5	4	4	4	4	2	3	2	2	4	4	4	3	3	4	4	4
1207	2	32	Heilongjiang	Mudanjiang	Linkou Maternal and Child Health Hospital	7	1	5	999	5	5	5	5	3	3	3	3	3	3	3	5	5	5	5	3	3	5	3	3	3	999	3	3	5	3	3	3
1208	1	51	Heilongjiang	Mudanjiang	Linkou Maternal and Child Health Hospital	3	1	5	1	5	5	5	5	5	5	5	5	999	5	5	5	5	5	5	3	3	5	2	5	5	5	5	5	5	5	5	5
1209	2	42	Heilongjiang	Mudanjiang	Linkou Maternal and Child Health Hospital	5	1	4	3	5	4	5	4	4	4	3	3	2	3	4	3	4	3	3	3	1	3	1	2	4	4	4	3	3	5	5	4
1210	1	47	Heilongjiang	Mudanjiang	Linkou Maternal and Child Health Hospital	25	1	4	4	3	3	4	3	3	4	4	4	2	4	4	4	4	4	4	3	2	4	4	4	4	4	4	4	3	4	3	999
1211	1	40	Heilongjiang	Mudanjiang	Linkou Maternal and Child Health Hospital	5	1	3	2	5	4	4	5	3	4	4	4	999	3	4	5	4	3	5	3	1	4	1	4	4	4	4	3	3	2	4	4
1212	2	51	Heilongjiang	Mudanjiang	Linkou Maternal and Child Health Hospital	31	1	3	3	3	3	3	4	4	4	3	3	3	3	4	3	3	3	3	3	4	3	4	3	3	4	4	3	3	3	4	4
1213	2	48	Heilongjiang	Mudanjiang	Linkou Maternal and Child Health Hospital	30	1	999	3	4	3	3	5	2	3	5	5	5	4	3	999	4	4	2	3	4	3	3	3	4	2	3	4	4	3	4	3
1214	2	27	Heilongjiang	Mudanjiang	Linkou Maternal and Child Health Hospital	2	1	4	4	5	2	4	5	4	5	4	4	4	3	5	2	5	4	3	3	5	4	5	2	999	5	3	4	4	4	4	5
1215	2	51	Heilongjiang	Mudanjiang	Linkou Maternal and Child Health Hospital	3	1	5	4	5	5	5	5	4	4	4	4	4	4	2	4	4	4	4	4	4	4	2	4	4	5	5	4	4	4	4	4
1216	2	49	Heilongjiang	Mudanjiang	Linkou Maternal and Child Health Hospital	29	1	4	4	4	4	4	4	3	3	999	4	3	3	4	4	3	2	3	2	2	4	3	4	4	999	5	4	3	3	3	3
1217	2	50	Heilongjiang	Mudanjiang	Linkou Maternal and Child Health Hospital	26	1	5	1	2	5	5	5	2	4	4	3	2	4	3	3	3	3	3	3	3	2	2	2	3	3	3	3	3	3	3	3
1218	1	52	Heilongjiang	Mudanjiang	Linkou Maternal and Child Health Hospital	2	1	3	4	4	4	3	3	3	3	3	3	3	4	4	3	3	3	3	3	3	1	1	1	4	4	4	3	4	4	4	3
1219	2	38	Heilongjiang	Mudanjiang	Linkou Maternal and Child Health Hospital	14	1	3	4	3	2	3	3	3	4	4	4	3	3	3	3	3	3	3	3	3	4	3	4	3	999	3	3	5	5	4	3
1220	2	19	Heilongjiang	Mudanjiang	Linkou Maternal and Child Health Hospital		2	3	4	3	3	4	4	4	4	3	3	3	4	3	4	4	4	4	4	2	3	2	3	3	4	3	4	4	4	4	4
1221	2	35	Heilongjiang	Mudanjiang	Linkou Maternal and Child Health Hospital	2	2	3	2	4	3	4	4	3	4	4	4	3	4	4	3	3	3	3	4	3	3	3	3	4	4	4	999	4	4	4	4
1222	2	37	Heilongjiang	Mudanjiang	Linkou Maternal and Child Health Hospital	2	2	3	4	4	4	4	4	3	3	3	3	3	3	4	3	3	3	3	3	3	1	1	1	3	4	4	4	4	4	4	3
1223	2	25	Heilongjiang	Mudanjiang	Linkou Maternal and Child Health Hospital	1	2	3	4	4	4	3	3	3	3	3	3	3	4	4	3	3	3	3	3	3	1	1	1	4	4	4	3	4	4	4	3
1224	2	54	Heilongjiang	Mudanjiang	Linkou Maternal and Child Health Hospital	33	2	5	999	5	5	5	5	3	3	3	3	3	3	3	5	5	5	5	3	3	5	3	3	3	999	3	3	5	3	3	3
1225	2	25	Heilongjiang	Mudanjiang	Linkou Maternal and Child Health Hospital		2	4	3	4	4	4	4	3	3	4	4	999	3	4	4	3	3	4	4	3	3	3	4	3	4	3	4	3	3	4	3
1226	2	46	Heilongjiang	Mudanjiang	Linkou Maternal and Child Health Hospital	23	3	3	4	4	3	4	999	3	4	2	3	4	4	2	3	3	4	4	3	4	4	4	4	3	4	4	3	999	3	4	4
1227	2	41	Heilongjiang	Mudanjiang	Linkou Maternal and Child Health Hospital	23	3	3	3	4	4	4	4	3	5	5	3	5	3	5	5	5	3	5	3	1	1	4	3	5	4	4	3	5	3	5	4
1228	2	32	Heilongjiang	Mudanjiang	Linkou Maternal and Child Health Hospital	13	3	3	4	4	4	3	4	4	4	4	999	5	4	4	3	4	1	1	4	2	4	4	1	4	4	4	4	4	4	4	4
1229	2	49	Heilongjiang	Mudanjiang	Linkou Maternal and Child Health Hospital	26	3	4	5	4	4	4	4	3	4	4	4	4	4	4	4	3	3	2	4	2	4	4	4	3	4	4	4	4	4	4	4
1230	2	40	Heilongjiang	Mudanjiang	Linkou Maternal and Child Health Hospital	13	3	3	4	3	3	4	999	3	3	4	3	2	3	4	3	3	3	3	3	999	4	999	4	3	4	3	3	999	3	2	2
1231	2	45	Heilongjiang	Mudanjiang	Linkou Maternal and Child Health Hospital	2		4	4	4	4	4	5	4	4	4	4	5	4	4	4	4	4	4	4	4	4	4	4	2	4	4	4	4	4	5	5
1232	2	39	Heilongjiang	Mudanjiang	Linkou Maternal and Child Health Hospital	18		3	4	3	3	4	999	3	3	4	3	2	3	4	3	3	3	3	3	4	4	4	4	3	4	3	3	999	3	2	2
1233	2	43	Heilongjiang	Mudanjiang	Linkou Chinese medicine hospital	24	1	3	4	4	4	4	4	5	5	5	3	4	3	5	3	4	4	4	4	4	4	4	4	4	4	4	4	4	4	5	4
1234	1	48	Heilongjiang	Mudanjiang	Linkou Chinese medicine hospital	25	1	4	3	4	4	4	4	4	4	4	4	1	3	4	4	4	4	4	4	4	4	4	4	4	4	4	4	4	4	4	4
1235	1	49	Heilongjiang	Mudanjiang	Linkou Chinese medicine hospital	19	1	3	4	4	4	4	4	4	4	3	3	2	4	3	4	4	4	4	4	3	3	3	3	4	4	3	4	4	4	4	4
1236	1	46	Heilongjiang	Mudanjiang	Linkou Chinese medicine hospital	21	1	4	999	5	5	3	4	4	3	5	5	999	2	5	4	3	3	3	3	4	5	4	5	3	4	4	4	3	2	1	1
1237	1	44	Heilongjiang	Mudanjiang	Linkou Chinese medicine hospital	19	1	4	5	4	4	4	4	3	4	4	3	3	3	4	3	2	3	2	2	2	4	4	4	3	3	3	3	4	3	1	3
1238	2	22	Heilongjiang	Mudanjiang	Linkou Chinese medicine hospital	5	2	2	4	4	2	2	3	2	4	4	2	4	3	4	2	4	2	2	2	4	4	4	4	3	3	4	3	4	4	4	4
1239	2	20	Heilongjiang	Mudanjiang	Linkou Chinese medicine hospital	1	2	5	5	5	5	5	5	3	3	3	3	3	3	3	4	4	4	4	4	4	4	4	4	3	3	3	3	5	5	5	3
1240	2	19	Heilongjiang	Mudanjiang	Linkou Chinese medicine hospital	1	2	4	4	5	5	5	5	4	4	3	3	4	4	5	4	5	4	3	5	3	3	3	1	4	4	4	4	4	4	5	5
1241	2	22	Heilongjiang	Mudanjiang	Linkou Chinese medicine hospital	1	2	4	4	4	4	4	4	4	4	4	4	4	3	4	3	4	4	3	3	2	3	3	2	3	4	4	3	4	4	3	4
1242	2	22	Heilongjiang	Mudanjiang	Linkou Chinese medicine hospital	1	2	2	5	5	5	4	5	5	3	4	3	4	4	3	4	5	3	3	3	2	3	2	3	4	3	4	4	4	4	3	5
1243	2	23	Heilongjiang	Mudanjiang	Linkou Chinese medicine hospital	3	2	5	3	5	4	4	4	5	3	3	4	3	3	4	4	5	4	4	5	3	4	4	3	4	4	4	3	5	4	4	4
1244	2	26	Heilongjiang	Mudanjiang	Linkou Chinese medicine hospital	3	2	3	4	4	3	3	4	4	4	4	4	2	4	4	4	4	4	4	4	4	4	4	4	3	4	3	3	4	3	4	4
1245	2	21	Heilongjiang	Mudanjiang	Linkou Chinese medicine hospital	1	2	5	4	5	5	4	4	5	1	999	5	5	5	999	5	5	5	5	5	999	1	1	1	5	1	1	5	5	5	5	5
1246	2	20	Heilongjiang	Mudanjiang	Linkou Chinese medicine hospital	1	2	2	999	2	3	2	4	4	4	4	4	3	3	3	3	4	4	4	4	4	4	4	4	3	3	4	2	3	3	3	3
1247	2	45	Heilongjiang	Mudanjiang	Linkou Chinese medicine hospital	23	2	4	4	4	3	3	3	4	3	3	3	3	3	2	4	4	3	4	3	3	3	3	4	3	4	3	999	3	4	3	4
1248	2	45	Heilongjiang	Mudanjiang	Linkou Chinese medicine hospital	25	2	5	4	5	4	4	4	4	4	4	3	3	4	5	4	4	3	4	3	3	3	3	2	4	4	4	4	5	4	4	5
1249	2	24	Heilongjiang	Mudanjiang	Linkou Chinese medicine hospital	1	2	2	2	2	4	4	4	4	4	4	4	2	4	4	4	4	4	4	4	4	4	4	4	4	4	4	4	4	4	4	4
1250	2	23	Heilongjiang	Mudanjiang	Linkou Chinese medicine hospital	1	2	3	4	4	4	4	4	4	4	3	3	4	3	3	4	4	4	4	3	2	2	2	2	3	4	3	999	4	3	4	3
1251	2	43	Heilongjiang	Mudanjiang	Linkou Chinese medicine hospital	22	3	3	3	3	3	3	3	3	4	3	2	3	3	4	3	3	3	3	3	4	4	4	4	3	3	3	3	3	3	3	3
1252	2	52	Heilongjiang	Mudanjiang	Linkou Chinese medicine hospital	32	3	3	3	3	4	3	4	3	4	4	2	3	3	4	3	4	3	3	4	4	4	3	4	3	3	3	4	4	4	4	3
1253	2	34	Heilongjiang	Mudanjiang	Linkou Chinese medicine hospital	12	4	2	3	2	3	1	4	4	4	4	3	2	3	4	3	4	4	4	4	3	3	4	3	3	3	2	4	2	4	3	4
1254	1	30	Heilongjiang	Mudanjiang	Linkou Chinese medicine hospital	8	5	4	3	4	4	3	3	3	4	3	3	3	4	3	4	4	4	3	3	4	4	3	4	3	4	3	3	4	3	4	4
1255	2	26	Heilongjiang	Mudanjiang	Mudanjiang Hongqi Hospital	2	1	3	999	5	4	4	4	4	4	4	4	999	3	4	4	4	4	4	4	999	1	999	1	4	4	4	4	4	5	5	5
1256	2	28	Heilongjiang	Mudanjiang	Mudanjiang Hongqi Hospital	3	1	3	999	5	4	4	3	3	4	4	4	999	3	4	5	4	4	5	4	4	1	999	1	4	4	4	4	4	5	5	5
1257	2	30	Heilongjiang	Mudanjiang	Mudanjiang Hongqi Hospital	2	1	4	5	4	3	3	3	4	4	4	4	3	4	4	4	3	3	3	3	3	4	4	4	3	4	3	3	3	4	4	4
1258	1	38	Heilongjiang	Mudanjiang	Mudanjiang Hongqi Hospital	15	1	5	999	5	5	5	5	4	4	4	5	5	4	4	4	4	4	4	4	5	5	5	5	2	2	2	4	5	4	5	4
1259	2	24	Heilongjiang	Mudanjiang	Mudanjiang Hongqi Hospital	1	1	5	1	5	5	5	5	4	5	5	5	1	5	5	4	5	5	4	5	4	5	5	4	4	5	3	1	5	4	5	5
1260	1	37	Heilongjiang	Mudanjiang	Mudanjiang Hongqi Hospital	12	1	4	4	4	4	4	5	3	3	3	3	2	3	3	5	4	3	4	3	5	5	5	5	1	1	1	2	999	999	999	3
1261	1	36	Heilongjiang	Mudanjiang	Mudanjiang Hongqi Hospital	8	1	3	3	3	3	3	4	4	4	4	4	2	4	3	5	3	4	4	3	5	5	5	5	4	4	4	3	5	3	4	3
1262	1	30	Heilongjiang	Mudanjiang	Mudanjiang Hongqi Hospital	1	1	5	2	3	3	3	4	5	5	5	5	3	4	4	5	2	5	5	4	5	5	5	5	3	3	3	4	3	5	5	4
1263	1	39	Heilongjiang	Mudanjiang	Mudanjiang Hongqi Hospital	14	1	4	4	5	4	4	5	3	3	3	4	1	4	3	5	3	3	3	5	5	5	5	5	3	4	3	3	4	4	3	3
1264	1	33	Heilongjiang	Mudanjiang	Mudanjiang Hongqi Hospital	8	1	4	3	5	4	5	5	4	3	2	2	2	3	3	4	4	3	4	4	4	4	4	4	2	4	2	2	5	5	5	5
1265	1	46	Heilongjiang	Mudanjiang	Mudanjiang Hongqi Hospital	23	1	5	4	5	4	4	4	4	3	3	3	2	3	4	4	4	3	4	4	5	5	5	5	2	4	2	3	4	5	5	5
1266	2	30	Heilongjiang	Mudanjiang	Mudanjiang Hongqi Hospital	1	1	5	5	5	5	5	5	1	5	5	5	5	4	2	1	4	1	1	4	2	5	5	5	3	3	3	3	5	3	3	4
1267	1	34	Heilongjiang	Mudanjiang	Mudanjiang Hongqi Hospital	10	1	4	5	5	4	4	4	4	4	4	4	2	4	4	4	4	4	4	4	4	4	4	4	3	3	3	3	4	4	4	3
1268	1	30	Heilongjiang	Mudanjiang	Mudanjiang Hongqi Hospital	1	1	4	4	4	4	4	5	4	4	4	4	2	4	4	4	4	4	4	4	3	3	3	3	4	4	4	4	3	3	4	3
1269	1	30	Heilongjiang	Mudanjiang	Mudanjiang Hongqi Hospital	2	1	4	4	4	4	3	4	4	4	4	3	3	4	4	3	4	4	4	3	5	5	5	5	4	4	4	4	4	3	4	3
1270	1	34	Heilongjiang	Mudanjiang	Mudanjiang Hongqi Hospital	6	1	4	2	3	3	3	4	4	3	4	2	3	4	4	4	3	2	4	3	3	3	4	4	4	3	4	3	4	3	2	3
1271	1	36	Heilongjiang	Mudanjiang	Mudanjiang Hongqi Hospital	11	1	5	999	5	5	5	5	3	5	3	3	3	5	5	3	3	4	4	3	4	3	4	3	5	5	5	5	5	5	5	5
1272	1	29	Heilongjiang	Mudanjiang	Mudanjiang Hongqi Hospital	1	1	4	5	5	3	5	5	5	5	4	5	4	4	5	3	4	3	3	4	5	5	5	5	3	5	5	3	3	4	3	5
1273	1	35	Heilongjiang	Mudanjiang	Mudanjiang Hongqi Hospital	6	1	5	999	5	5	5	5	3	5	3	3	3	5	5	3	3	4	3	3	4	3	4	3	5	5	5	5	5	5	5	5
1274	1	27	Heilongjiang	Mudanjiang	Mudanjiang Hongqi Hospital	1	1	4	4	4	5	5	5	5	5	5	5	2	5	4	3	3	3	3	3	1	1	1	999	5	4	4	1	4	5	4	5
1275	1	45	Heilongjiang	Mudanjiang	Mudanjiang Hongqi Hospital	21	1	5	4	4	4	4	5	5	2	4	5	4	4	5	5	5	4	5	3	5	5	4	5	4	4	4	3	4	4	5	4
1276	2	31	Heilongjiang	Mudanjiang	Mudanjiang Hongqi Hospital	2	1	4	2	4	5	5	4	4	4	4	4	2	5	4	4	4	4	4	4	1	1	1	1	4	4	4	4	4	4	4	4
1277	1	28	Heilongjiang	Mudanjiang	Mudanjiang Hongqi Hospital	2	1	4	5	3	4	4	5	4	4	3	4	4	4	4	4	4	4	4	4	5	4	4	4	4	4	4	4	4	4	4	4
1278	1	29	Heilongjiang	Mudanjiang	Mudanjiang Hongqi Hospital	2	1	3	2	3	4	4	4	3	3	3	3	4	3	3	3	3	4	4	3	4	3	4	3	5	5	5	5	4	3	3	2
1279	2	28	Heilongjiang	Mudanjiang	Mudanjiang Hongqi Hospital	2	1	4	5	3	4	4	5	4	4	4	3	4	4	4	4	4	4	4	4	5	4	4	4	4	4	4	4	4	4	4	4
1280	1	29	Heilongjiang	Mudanjiang	Mudanjiang Hongqi Hospital	3	1	4	3	3	3	4	4	3	4	2	3	2	3	3	5	4	3	4	5	1	2	2	2	3	2	2	3	5	3	3	3
1281	2	23	Heilongjiang	Mudanjiang	Mudanjiang Hongqi Hospital	1	2	4	999	4	4	4	5	5	5	5	4	3	3	5	3	4	4	4	4	4	4	4	4	3	4	4	3	4	5	4	5
1282	2	30	Heilongjiang	Mudanjiang	Mudanjiang Hongqi Hospital	3	2	3	5	5	4	4	5	4	5	5	5	4	4	5	3	4	4	4	4	3	5	3	4	4	5	4	4	5	5	5	5
1283	2	24	Heilongjiang	Mudanjiang	Mudanjiang Hongqi Hospital	1	2	3	999	5	5	5	5	4	4	3	4	4	5	4	5	5	5	5	5	3	3	3	3	4	5	5	4	5	5	5	5
1284	2	27	Heilongjiang	Mudanjiang	Mudanjiang Hongqi Hospital	4	2	3	999	5	5	5	5	5	5	3	4	4	5	5	5	5	5	5	5	3	3	4	3	4	5	5	4	5	5	5	5
1285	2	28	Heilongjiang	Mudanjiang	Mudanjiang Hongqi Hospital	4	2	2	4	5	3	3	5	3	5	3	3	4	5	5	3	4	4	4	3	2	2	4	4	2	4	4	4	3	4	2	5
1286	2	30	Heilongjiang	Mudanjiang	Mudanjiang Hongqi Hospital	7	2	5	999	5	4	4	5	4	5	4	5	999	5	5	4	5	4	5	5	5	5	5	5	4	5	5	5	5	5	4	5
1287	2	28	Heilongjiang	Mudanjiang	Mudanjiang Hongqi Hospital	2	2	5	999	5	5	5	5	4	5	4	5	999	5	5	5	5	4	5	5	4	4	4	4	5	5	4	5	5	5	5	5
1288	2	30	Heilongjiang	Mudanjiang	Mudanjiang Hongqi Hospital	6	2	5	999	5	5	4	5	5	4	5	4	4	5	3	4	3	4	4	4	4	4	3	4	4	5	3	3	4	5	5	5
1289	2	26	Heilongjiang	Mudanjiang	Mudanjiang Hongqi Hospital	3	2	5	1	5	5	5	5	4	4	4	4	4	3	4	4	4	4	4	4	3	3	3	3	3	4	4	4	5	5	5	5
1290	2	27	Heilongjiang	Mudanjiang	Mudanjiang Hongqi Hospital	3	2	5	5	5	5	5	5	2	4	4	5	1	3	4	2	5	5	5	5	3	5	3	5	5	1	5	5	5	5	5	5
1291	2	30	Heilongjiang	Mudanjiang	Mudanjiang Hongqi Hospital	5	2	3	5	4	3	5	4	3	4	4	4	2	4	4	3	3	3	3	3	4	4	3	4	3	4	3	3	4	4	5	5
1292	2	32	Heilongjiang	Mudanjiang	Mudanjiang Hongqi Hospital	10	2	5	5	5	5	5	5	5	5	5	5	4	5	5	5	5	5	5	5	2	3	3	3	5	5	5	5	5	5	5	5
1293	2	22	Heilongjiang	Mudanjiang	Mudanjiang Hongqi Hospital	1	2	4	5	4	4	4	5	4	4	4	4	4	4	4	4	4	5	4	4	2	2	2	2	4	4	4	4	4	5	4	5
1294	2	42	Heilongjiang	Mudanjiang	Mudanjiang Hongqi Hospital	23	2	4	5	4	4	4	4	5	4	4	4	4	4	4	4	5	5	4	4	2	3	2	2	4	4	4	4	4	4	4	5
1295	2	46	Heilongjiang	Mudanjiang	Mudanjiang Hongqi Hospital	26	2	4	4	4	3	4	5	1	3	3	5	1	5	4	4	3	5	4	4	5	4	5	5	3	4	4	3	4	5	3	4
1296	2	27	Heilongjiang	Mudanjiang	Mudanjiang Hongqi Hospital	3	2	3	999	5	5	5	5	5	5	3	4	999	4	5	4	5	4	5	3	999	4	2	2	4	4	4	4	3	4	2	4
1297	2	30	Heilongjiang	Mudanjiang	Mudanjiang Hongqi Hospital	5	2	3	4	5	5	5	4	5	5	5	5	4	5	5	5	5	4	5	5	4	5	4	5	5	5	3	3	5	5	5	4
1298	2	30	Heilongjiang	Mudanjiang	Mudanjiang Hongqi Hospital	6	2	3	999	3	3	5	3	3	5	4	3	4	4	4	4	4	4	4	3	2	5	5	5	2	3	2	2	4	4	4	5
1299	2	34	Heilongjiang	Mudanjiang	Mudanjiang Hongqi Hospital	10	2	3	4	3	3	4	4	3	4	3	4	3	4	4	4	4	4	4	4	3	4	3	4	2	4	4	3	4	3	4	4
1300	1	29	Heilongjiang	Mudanjiang	Mudanjiang Hongqi Hospital	4	3	5	4	5	5	5	5	5	5	5	5	1	5	5	5	5	5	5	5	5	5	5	5	5	5	5	5	5	5	5	5
1301	2	39	Heilongjiang	Mudanjiang	Mudanjiang Hongqi Hospital	12	3	3	999	4	3	5	5	4	1	999	3	1	1	4	3	4	3	4	4	5	5	5	5	3	3	3	3	4	5	4	4
1302	1	38	Heilongjiang	Mudanjiang	Mudanjiang Hongqi Hospital	13	3	999	4	4	4	3	5	3	4	5	2	3	5	4	4	3	4	3	4	4	4	4	4	999	999	999	999	4	4	4	3
1303	2	31	Heilongjiang	Mudanjiang	Mudanjiang Hongqi Hospital	8	3	5	4	5	5	5	5	5	5	5	4	999	4	4	5	5	5	5	5	4	1	1	1	5	4	4	3	5	5	5	4
1304	2	24	Heilongjiang	Mudanjiang	Mudanjiang Forestry Center Hospital	0	1	4	999	5	3	4	5	2	3	2	3	2	3	2	5	5	4	4	4	4	5	5	4	5	4	5	4	4	5	5	5
1305	1	28	Heilongjiang	Mudanjiang	Mudanjiang Forestry Center Hospital	2	1	3	4	4	4	4	4	3	4	3	4	2	4	3	3	5	5	3	4	4	4	3	3	3	4	3	4	5	4	3	4
1306	1	29	Heilongjiang	Mudanjiang	Mudanjiang Forestry Center Hospital	5	1	3	5	4	5	3	5	3	5	3	5	1	5	3	3	5	3	3	3	5	3	3	5	5	5	5	3	3	1	3	2
1307	1	43	Heilongjiang	Mudanjiang	Mudanjiang Forestry Center Hospital	21	1	5	1	4	4	5	5	3	3	3	5	2	3	3	4	4	4	4	4	4	4	4	4	3	3	3	3	4	5	5	5
1308	2	32	Heilongjiang	Mudanjiang	Mudanjiang Forestry Center Hospital	5	1	4	1	5	4	4	3	3	4	3	4	1	3	5	4	4	3	5	5	5	3	4	5	5	3	5	3	3	4	3	2
1309	1	56	Heilongjiang	Mudanjiang	Mudanjiang Forestry Center Hospital	33	1	4	2	4	4	4	3	3	3	3	3	3	3	3	2	3	3	3	3	2	2	2	2	4	3	3	3	4	4	4	4
1310	1	27	Heilongjiang	Mudanjiang	Mudanjiang Forestry Center Hospital	3	1	5	1	5	5	5	5	4	4	4	4	2	4	4	4	4	4	4	4	4	3	3	3	5	4	3	5	5	5	5	5
1311	1	31	Heilongjiang	Mudanjiang	Mudanjiang Forestry Center Hospital	9	1	5	1	5	5	5	5	3	4	4	3	3	4	4	3	3	3	3	3	3	3	3	3	2	2	2	2	5	5	5	5
1312	1	29	Heilongjiang	Mudanjiang	Mudanjiang Forestry Center Hospital	1	1	5	1	5	5	5	5	3	3	3	3	3	3	3	3	3	3	3	3	3	3	3	3	5	2	2	2	5	5	5	5
1313	1	24	Heilongjiang	Mudanjiang	Mudanjiang Forestry Center Hospital	1	1	5	1	5	5	5	5	3	3	3	3	1	3	3	5	5	5	5	5	5	5	5	5	4	3	5	3	5	5	5	3
1314	1	28	Heilongjiang	Mudanjiang	Mudanjiang Forestry Center Hospital	10	1	5	1	5	5	5	5	4	4	4	4	2	4	4	4	4	4	4	4	4	4	4	4	3	3	3	3	3	3	3	3
1315	1	24	Heilongjiang	Mudanjiang	Mudanjiang Forestry Center Hospital	1	1	5	1	5	5	5	5	3	3	3	3	3	3	3	5	3	3	3	5	5	5	5	5	3	3	3	3	5	5	5	5
1316	2	24	Heilongjiang	Mudanjiang	Mudanjiang Forestry Center Hospital	1	1	5	1	5	5	5	5	3	3	3	3	3	3	3	2	2	3	2	3	2	2	2	2	3	3	3	3	5	5	5	5
1317	1	23	Heilongjiang	Mudanjiang	Mudanjiang Forestry Center Hospital	1	1	4	2	4	3	3	5	2	2	3	3	4	2	2	5	5	2	5	5	5	2	5	2	2	2	2	2	5	5	5	5
1318	2	38	Heilongjiang	Mudanjiang	Mudanjiang Forestry Center Hospital	18	1	5	1	5	5	5	5	3	4	4	4	3	4	4	3	3	3	3	3	3	3	3	3	4	3	4	5	5	5	5	5
1319	2	20	Heilongjiang	Mudanjiang	Mudanjiang Forestry Center Hospital	8	2	5	3	5	5	5	5	5	5	3	5	1	5	5	5	5	3	5	5	5	1	5	5	3	3	3	3	5	5	5	1
1320	2	31	Heilongjiang	Mudanjiang	Mudanjiang Forestry Center Hospital	10	2	5	1	5	5	5	5	3	3	3	3	3	3	3	3	3	3	3	3	3	3	3	3	3	3	3	3	2	2	2	2
1321	1	19	Heilongjiang	Mudanjiang	Mudanjiang Forestry Center Hospital	1	2	5	999	5	3	5	5	5	5	4	5	2	4	4	2	5	5	5	5	5	999	5	1	4	3	4	3	5	4	5	4
1322	2	50	Heilongjiang	Mudanjiang	Mudanjiang Forestry Center Hospital	32	2	4	2	4	4	4	4	5	5	5	5	1	5	5	5	5	5	5	5	5	5	5	5	4	3	2	2	4	4	4	4
1323	2	24	Heilongjiang	Mudanjiang	Mudanjiang Forestry Center Hospital	2	2	4	2	4	4	4	4	5	3	3	3	1	5	3	5	5	5	5	5	5	5	5	5	3	3	3	3	4	5	5	5
1324	2	27	Heilongjiang	Mudanjiang	Mudanjiang Forestry Center Hospital	4	2	5	1	5	5	5	5	3	3	3	3	3	3	3	3	3	3	3	3	3	3	3	3	2	2	2	2	5	5	4	4
1325	2	26	Heilongjiang	Mudanjiang	Mudanjiang Forestry Center Hospital	2	2	5	1	5	5	5	5	4	4	4	4	2	4	4	4	4	4	4	4	4	4	4	4	3	3	3	3	5	5	5	5
1326	2	25	Heilongjiang	Mudanjiang	Mudanjiang Forestry Center Hospital	3	2	3	3	3	3	3	3	3	3	3	3	3	3	3	4	5	3	3	5	3	3	5	4	4	4	4	4	3	3	3	3
1327	2	25	Heilongjiang	Mudanjiang	Mudanjiang Forestry Center Hospital	3	2	5	1	5	5	5	4	4	4	4	4	2	4	4	4	4	4	4	4	4	4	4	4	3	3	3	3	5	5	5	5
1328	2	26	Heilongjiang	Mudanjiang	Mudanjiang Forestry Center Hospital	2	2	5	1	5	5	5	5	3	5	5	5	1	5	5	2	1	3	2	3	4	5	5	4	4	5	2	3	4	4	4	4
1329	2	25	Heilongjiang	Mudanjiang	Mudanjiang Forestry Center Hospital	5	2	4	2	4	4	4	4	5	5	5	5	1	5	5	5	5	5	5	5	5	4	4	3	4	3	4	3	4	4	4	4
1330	2	39	Heilongjiang	Mudanjiang	Mudanjiang Forestry Center Hospital	19	2	4	2	4	4	4	4	5	5	5	5	1	5	5	4	4	5	5	4	4	4	4	4	5	5	5	5	4	4	4	4
1331	2	25	Heilongjiang	Mudanjiang	Mudanjiang Forestry Center Hospital	1	3	5	5	2	4	4	5	3	2	3	2	3	3	3	3	3	2	3	3	3	2	3	2	2	3	2	3	4	4	5	5
1332	2	30	Heilongjiang	Mudanjiang	Mudanjiang Forestry Center Hospital	10	3	4	2	4	4	999	5	2	4	3	3	3	3	3	3	2	2	3	2	2	2	2	3	3	3	2	3	5	4	4	2
1333	2	24	Heilongjiang	Mudanjiang	Mudanjiang Forestry Center Hospital	3	4	2	2	4	4	4	4	3	4	4	4	2	3	4	4	4	4	4	3	3	4	4	3	4	5	4	3	4	4	4	4
1334	2	26	Heilongjiang	Mudanjiang	Mudanjiang Cancer Hospital	1	1	5	1	4	5	5	4	5	3	4	5	4	5	5	5	5	5	5	5	2	3	2	3	5	5	5	5	5	5	5	5
1335	2	30	Heilongjiang	Mudanjiang	Mudanjiang Cancer Hospital	5	1	4	5	5	4	5	5	5	4	4	4	4	4	5	3	3	4	3	3	4	4	4	4	3	3	4	4	4	5	5	5
1336	1	35	Heilongjiang	Mudanjiang	Mudanjiang Cancer Hospital	8	1	3	999	5	4	4	5	4	3	4	3	4	3	3	3	3	3	3	3	3	5	4	5	3	3	3	3	3	3	4	4
1337	2	31	Heilongjiang	Mudanjiang	Mudanjiang Cancer Hospital	3	1	5	4	5	5	5	5	3	3	3	3	3	3	3	3	5	5	5	5	3	3	3	3	2	3	3	2	5	5	5	5
1338	1	24	Heilongjiang	Mudanjiang	Mudanjiang Cancer Hospital	1	1	5	5	5	5	5	5	5	5	5	5	5	5	5	5	5	5	5	5	1	1	1	1	5	5	5	5	4	5	5	5
1339	2	23	Heilongjiang	Mudanjiang	Mudanjiang Cancer Hospital	1	1	5	999	999	5	5	5	5	5	5	5	999	5	5	5	5	5	5	5	3	3	3	3	5	5	5	5	5	5	5	5
1340	1	32	Heilongjiang	Mudanjiang	Mudanjiang Cancer Hospital	2	1	5	999	999	5	5	5	5	5	5	5	999	4	5	5	5	5	5	5	5	5	5	5	5	5	5	5	5	5	5	5
1341	2	29	Heilongjiang	Mudanjiang	Mudanjiang Cancer Hospital	5	1	3	3	3	4	4	4	3	3	3	3	2	3	4	4	4	4	4	4	4	4	3	4	3	3	3	4	3	3	3	3
1342	2	45	Heilongjiang	Mudanjiang	Mudanjiang Cancer Hospital	20	1	5	1	5	5	5	5	3	3	3	3	3	3	3	5	5	5	5	5	3	3	3	3	2	3	3	3	5	5	5	5
1343	2	26	Heilongjiang	Mudanjiang	Mudanjiang Cancer Hospital	4	1	4	4	4	4	4	5	4	4	3	3	3	4	4	5	5	5	5	5	4	4	4	4	3	4	4	4	4	5	5	5
1344	1	26	Heilongjiang	Mudanjiang	Mudanjiang Cancer Hospital	2	1	5	4	5	5	5	5	5	5	5	5	4	5	5	5	5	5	5	2	2	2	2	2	2	2	3	3	5	5	4	5
1345	2	25	Heilongjiang	Mudanjiang	Mudanjiang Cancer Hospital		1	4	5	5	4	1	5	5	4	4	4	4	5	5	4	5	3	3	4	4	5	4	5	3	4	4	4	5	5	4	5
1346	2	37	Heilongjiang	Mudanjiang	Mudanjiang Cancer Hospital	14	1	3	4	5	4	2	5	4	3	4	3	4	3	3	3	3	3	3	3	4	5	5	5	3	3	3	3	4	3	3	4
1347	2	27	Heilongjiang	Mudanjiang	Mudanjiang Cancer Hospital	1	1	4	5	4	5	1	5	4	4	4	4	5	4	5	5	5	5	5	5	999	3	1	1	3	5	4	3	3	4	2	3
1348	1	32	Heilongjiang	Mudanjiang	Mudanjiang Cancer Hospital	2	1	4	4	4	2	3	4	4	2	3	3	2	3	4	2	3	3	3	3	5	5	5	5	5	2	3	3	5	3	3	2
1349	1	31	Heilongjiang	Mudanjiang	Mudanjiang Cancer Hospital	4	1	5	4	4	4	2	4	3	4	3	3	2	4	4	5	5	5	5	5	5	5	4	4	3	3	3	3	4	4	4	4
1350	1	33	Heilongjiang	Mudanjiang	Mudanjiang Cancer Hospital	3	1	3	4	3	4	999	4	3	5	3	3	2	3	4	5	5	3	4	5	5	4	3	4	3	3	3	3	4	4	4	4
1351	1	27	Heilongjiang	Mudanjiang	Mudanjiang Cancer Hospital	1	1	4	2	4	5	5	4	4	4	4	4	5	4	5	5	4	4	5	5	999	3	1	1	3	5	4	3	3	4	1	4
1352	1	30	Heilongjiang	Mudanjiang	Mudanjiang Cancer Hospital	5	2	4	2	4	4	999	3	4	4	5	4	1	4	3	3	5	4	4	4	4	3	4	4	4	4	5	4	4	3	4	3
1353	2	22	Heilongjiang	Mudanjiang	Mudanjiang Cancer Hospital	2	2	4	4	4	5	5	5	4	3	3	3	1	3	3	4	3	3	4	3	3	2	2	2	4	4	4	2	4	5	5	5
1354	1	22	Heilongjiang	Mudanjiang	Mudanjiang Cancer Hospital	2	2	4	999	4	4	999	4	4	4	5	4	2	4	4	3	4	4	4	4	999	3	3	3	3	3	4	3	4	4	4	5
1355	2	25	Heilongjiang	Mudanjiang	Mudanjiang Cancer Hospital	4	2	5	999	5	4	999	4	4	4	4	4	2	3	3	4	4	4	4	4	3	4	4	3	4	4	4	4	4	4	4	4
1356	2	26	Heilongjiang	Mudanjiang	Mudanjiang Cancer Hospital	3	2	4	4	4	4	3	5	4	4	4	4	3	2	4	5	5	5	5	5	4	5	4	4	4	4	4	4	4	5	5	5
1357	2	38	Heilongjiang	Mudanjiang	Mudanjiang Cancer Hospital	17	2	5	4	5	5	1	5	3	3	3	3	3	3	3	5	5	5	5	5	3	3	3	3	3	3	3	3	5	5	5	5
1358	2	24	Heilongjiang	Mudanjiang	Mudanjiang Cancer Hospital	1	2	5	3	5	3	5	4	5	5	5	5	5	5	5	5	5	5	5	5	5	5	5	5	5	5	5	3	5	5	5	5
1359	2	30	Heilongjiang	Mudanjiang	Mudanjiang Cancer Hospital	5	2	5	1	5	4	4	5	3	3	3	3	3	3	3	4	3	3	3	4	3	3	4	3	4	4	4	4	3	4	4	4
1360	2	18	Heilongjiang	Mudanjiang	Mudanjiang Cancer Hospital	1	2	4	4	999	4	999	5	4	4	4	4	4	4	4	5	5	5	5	5	1	3	2	3	4	4	4	4	4	5	4	5
1361	2	18	Heilongjiang	Mudanjiang	Mudanjiang Cancer Hospital	1	2	5	4	4	5	5	5	5	5	5	2	1	5	4	5	5	5	5	5	5	4	2	999	4	5	4	5	5	5	5	5
1362	2	23	Heilongjiang	Mudanjiang	Mudanjiang Cancer Hospital	1	2	5	4	5	5	5	5	5	5	5	5	4	5	5	5	5	5	5	2	2	2	2	2	2	2	3	3	5	5	4	5
1363	2	31	Heilongjiang	Mudanjiang	Mudanjiang Cancer Hospital	7	2	5	999	5	5	5	5	5	5	5	5	4	5	5	5	3	5	3	3	5	5	5	5	2	2	3	3	5	5	5	5
1364	2	21	Heilongjiang	Mudanjiang	Mudanjiang Cancer Hospital	1	2	5	999	5	5	5	5	5	5	5	5	4	5	5	5	3	5	3	3	5	5	5	5	2	2	3	3	5	5	5	5
1365	2	20	Heilongjiang	Mudanjiang	Mudanjiang Cancer Hospital	1	2	5	5	5	4	5	5	4	4	3	3	4	999	5	5	5	5	5	5	4	5	2	4	2	4	4	4	5	2	3	2
1366	2	24	Heilongjiang	Mudanjiang	Mudanjiang Cancer Hospital	2	2	4	4	4	4	3	4	4	4	4	4	4	4	4	4	4	4	4	4	4	4	4	4	3	4	4	4	4	4	4	4
1367	2	29	Heilongjiang	Mudanjiang	Mudanjiang Cancer Hospital	5	2	5	1	5	5	5	5	4	4	4	4	1	4	4	5	4	5	4	5	4	4	4	4	4	4	5	5	5	5	5	5
1368	2	22	Heilongjiang	Mudanjiang	Mudanjiang Cancer Hospital	3	2	5	1	5	5	5	5	5	5	5	5	1	5	5	5	5	5	5	5	5	5	5	5	5	5	4	4	5	5	5	5
1369	2	27	Heilongjiang	Mudanjiang	Mudanjiang Cancer Hospital	5	2	3	3	4	4	4	4	4	3	4	3	3	3	2	3	3	3	3	2	5	5	5	5	3	5	999	999	4	4	4	3
1370	2	33	Heilongjiang	Mudanjiang	Mudanjiang Cancer Hospital	10	2	2	4	3	4	999	4	3	3	3	999	1	3	3	2	999	3	4	3	3	5	5	5	3	5	999	999	4	5	5	3
1371	2	23	Heilongjiang	Mudanjiang	Mudanjiang Cancer Hospital	3	2	2	4	3	2	5	3	4	3	3	2	4	3	4	4	3	3	3	4	4	4	3	3	3	3	3	3	4	3	4	4
1372	2	26	Heilongjiang	Mudanjiang	Mudanjiang Cancer Hospital	5	2	4	5	4	4	3	5	4	3	3	3	4	3	3	5	4	4	4	4	2	3	2	2	3	4	3	4	4	4	4	4
1373	2	21	Heilongjiang	Mudanjiang	Mudanjiang Cancer Hospital	1	2	3	4	4	4	4	5	4	4	4	4	4	4	4	4	4	4	4	4	2	3	4	3	3	4	4	3	3	4	4	4
1374	2	20	Heilongjiang	Mudanjiang	Mudanjiang Cancer Hospital	3	2	3	4	3	4	4	5	4	4	4	4	4	4	4	5	5	5	5	5	2	2	2	2	3	4	4	3	3	4	4	4
1375	2	31	Heilongjiang	Mudanjiang	Mudanjiang Cancer Hospital	9	2	3	3	3	4	5	5	4	3	4	4	3	3	3	4	4	4	4	3	2	5	4	4	3	3	3	4	4	4	3	3
1376	2	31	Heilongjiang	Mudanjiang	Mudanjiang Cancer Hospital	10	2	3	3	3	4	3	5	4	3	4	4	3	3	3	4	4	4	4	3	2	5	4	4	3	3	4	3	4	4	3	999
1377	2	24	Heilongjiang	Mudanjiang	Mudanjiang Cancer Hospital	1	2	4	3	4	4	4	5	4	4	4	4	5	3	4	4	4	4	4	4	2	1	1	1	4	4	5	4	4	4	3	4
1378	2	27	Heilongjiang	Mudanjiang	Mudanjiang Cancer Hospital	7	2	5	5	5	5	4	5	5	5	5	5	4	5	5	5	5	5	5	5	5	5	5	5	4	4	5	5	5	5	5	5
1379	2	32	Heilongjiang	Mudanjiang	Mudanjiang Cancer Hospital	3	2	5	5	5	5	3	5	5	5	5	5	4	5	5	5	5	5	5	5	5	5	5	5	4	4	5	5	5	5	5	5
1380	2	23	Heilongjiang	Mudanjiang	Mudanjiang Cancer Hospital	2	2	5	5	5	5	5	5	5	5	5	5	4	5	5	5	5	5	5	5	5	5	5	5	4	4	5	5	5	5	5	5
1381	2	25	Heilongjiang	Mudanjiang	Mudanjiang Cancer Hospital	2	2	2	4	3	5	5	4	4	4	4	4	3	3	4	3	4	4	4	4	4	4	4	4	3	3	3	4	4	5	5	4
1382	2	23	Heilongjiang	Mudanjiang	Mudanjiang Cancer Hospital	1	2	5	4	5	5	5	5	5	5	5	5	1	5	5	1	5	5	5	5	2	999	2	999	5	5	5	5	5	5	5	5
1383	2	22	Heilongjiang	Mudanjiang	Mudanjiang Cancer Hospital	1	2	4	999	5	5	5	5	5	4	5	4	4	4	4	4	5	4	4	5	3	4	2	2	3	3	3	3	5	5	5	5
1384	2	22	Heilongjiang	Mudanjiang	Mudanjiang Cancer Hospital	4	2	5	4	5	5	5	5	5	5	5	5	1	5	5	5	5	5	5	5	1	999	2	2	5	5	5	5	5	5	5	5
1385	1	22	Heilongjiang	Mudanjiang	Mudanjiang Cancer Hospital	0.5	2	5	4	5	5	5	5	5	5	5	5	1	4	4	4	4	5	4	4	5	4	3	4	5	5	5	5	5	5	5	5
1386	2	30	Heilongjiang	Mudanjiang	Mudanjiang Cancer Hospital	5	2	3	3	3	5	5	5	4	3	4	4	2	4	3	5	4	4	4	5	3	3	3	3	3	3	3	3	4	4	4	5
1387	2	35	Heilongjiang	Mudanjiang	Mudanjiang Cancer Hospital	17	2	3	4	4	3	4	4	4	999	4	3	4	3	4	4	3	4	4	3	5	5	5	5	3	3	3	2	2	3	4	3
1388	2	23	Heilongjiang	Mudanjiang	Mudanjiang Cancer Hospital	1	2	4	999	4	4	4	4	4	4	4	3	4	4	4	3	3	3	3	3	4	3	4	4	3	3	3	2	4	4	4	4
1389	2	34	Heilongjiang	Mudanjiang	Mudanjiang Cancer Hospital	5	2	4	3	4	4	4	4	3	4	3	3	3	3	4	3	4	4	3	3	3	4	3	4	4	4	4	4	3	4	4	4
1390	2	30	Heilongjiang	Mudanjiang	Mudanjiang Cancer Hospital	3	2	4	4	4	5	4	5	4	4	4	4	4	4	4	5	5	5	5	5	2	2	2	2	4	4	4	4	5	5	5	5
1391	2	23	Heilongjiang	Mudanjiang	Mudanjiang Cancer Hospital	1	2	4	5	4	4	4	4	4	4	4	4	4	4	4	4	4	4	4	4	4	4	4	4	4	4	999	4	4	4	4	4
1392	2	24	Heilongjiang	Mudanjiang	Mudanjiang Cancer Hospital	5	2	3	3	4	3	3	4	4	4	3	3	3	3	4	4	4	3	4	3	4	3	4	3	3	3	3	3	4	4	3	3
1393	2	38	Heilongjiang	Mudanjiang	Mudanjiang Cancer Hospital	18	2	4	4	4	4	4	999	4	3	3	3	3	2	4	3	3	3	3	3	3	3	3	3	3	3	3	3	3	3	4	3
1394	2	28	Heilongjiang	Mudanjiang	Mudanjiang Cancer Hospital	8	2	1	5	5	1	3	5	5	5	5	5	5	2	2	5	5	3	5	1	5	1	5	5	5	5	3	2	1	5	3	5
1395	2	18	Heilongjiang	Mudanjiang	Mudanjiang Cancer Hospital	1	2	4	4	4	4	999	4	4	4	4	4	4	4	4	4	4	4	4	4	2	2	2	2	4	4	4	4	4	4	4	4
1396	2	32	Heilongjiang	Mudanjiang	Mudanjiang Cancer Hospital	10	2	3	4	5	3	4	4	4	4	4	4	4	4	4	4	4	4	4	3	2	4	1	1	3	999	2	3	3	5	4	3
1397	2	22	Heilongjiang	Mudanjiang	Mudanjiang Cancer Hospital	1	2	4	4	3	3	4	4	4	4	4	4	2	4	4	3	3	3	3	3	4	4	4	4	4	4	4	1	4	4	4	4
1398	2	32	Heilongjiang	Mudanjiang	Mudanjiang Cancer Hospital	10	2	3	4	3	4	3	4	4	4	4	3	4	4	4	3	4	3	3	4	5	5	5	5	3	4	4	4	4	4	4	4
1399	2	28	Heilongjiang	Mudanjiang	Mudanjiang Cancer Hospital	8	2	5	1	5	5	3	5	4	5	4	5	1	5	4	4	4	4	4	5	5	5	4	5	3	4	4	4	5	4	4	4
1400	2	20	Heilongjiang	Mudanjiang	Mudanjiang Cancer Hospital	2	2	3	4	3	4	4	4	4	4	4	4	4	4	4	4	4	3	4	4	1	3	3	3	3	4	3	4	4	5	4	4
1401	1	39	Heilongjiang	Mudanjiang	Mudanjiang Medical College Affiliated Hospital	19	1	4	4	5	2	5	5	4	5	5	4	1	4	5	5	5	3	5	5	5	5	5	5	2	4	2	2	4	3	5	5
1402	1	40	Heilongjiang	Mudanjiang	Mudanjiang Medical College Affiliated Hospital	13	1	2	4	3	2	3	4	4	4	4	4	2	3	3	4	3	3	3	3	4	4	4	4	3	4	4	4	2	2	4	4
1403	1	32	Heilongjiang	Mudanjiang	Mudanjiang Medical College Affiliated Hospital	1	1	5	1	5	5	5	5	4	4	4	4	4	4	4	3	3	3	3	2	4	4	4	4	4	4	4	3	3	4	3	3
1404	1	29	Heilongjiang	Mudanjiang	Mudanjiang Medical College Affiliated Hospital	5	1	4	999	5	4	4	3	3	4	3	4	3	3	4	4	2	3	2	1	3	3	2	4	2	3	2	3	4	4	3	5
1405	2	29	Heilongjiang	Mudanjiang	Mudanjiang Medical College Affiliated Hospital	5	1	3	3	5	5	5	4	4	4	5	5	1	4	5	3	4	4	5	5	4	5	5	4	3	2	3	2	4	5	4	5
1406	1	31	Heilongjiang	Mudanjiang	Mudanjiang Medical College Affiliated Hospital	7	1	4	4	4	2	4	5	3	3	2	1	4	2	1	3	3	3	2	2	2	2	3	3	2	2	3	2	4	4	2	4
1407	2	29	Heilongjiang	Mudanjiang	Mudanjiang Medical College Affiliated Hospital	6	1	4	2	5	5	4	5	4	4	2	3	3	4	2	2	4	2	4	3	4	4	2	4	5	4	5	5	2	4	2	3
1408	1	42	Heilongjiang	Mudanjiang	Mudanjiang Medical College Affiliated Hospital	19	1	3	5	3	3	3	4	3	5	5	5	1	3	5	3	5	5	5	3	5	5	5	5	3	4	3	4	3	3	3	3
1409	2	30	Heilongjiang	Mudanjiang	Mudanjiang Medical College Affiliated Hospital	7	1	5	1	4	5	4	5	5	4	5	4	1	5	5	5	4	5	5	5	5	4	4	5	2	3	3	2	5	5	5	5
1410	2	30	Heilongjiang	Mudanjiang	Mudanjiang Medical College Affiliated Hospital	3	1	5	1	5	5	5	5	4	4	4	4	2	4	4	4	4	4	4	4	4	4	4	5	4	4	4	4	5	5	5	5
1411	1	33	Heilongjiang	Mudanjiang	Mudanjiang Medical College Affiliated Hospital	6	1	4	4	4	3	3	5	4	4	4	4	2	4	4	4	4	4	4	4	4	4	4	4	2	3	3	3	3	3	3	3
1412	2	23	Heilongjiang	Mudanjiang	Mudanjiang Medical College Affiliated Hospital	4	2	4	4	5	2	4	5	3	3	4	4	3	4	1	5	3	3	3	4	5	3	5	4	3	3	1	1	3	3	5	5
1413	2	23	Heilongjiang	Mudanjiang	Mudanjiang Medical College Affiliated Hospital	5	2	5	4	4	5	5	5	3	3	5	5	1	3	3	5	5	5	5	5	5	5	5	5	5	5	3	5	5	5	5	5
1414	2	31	Heilongjiang	Mudanjiang	Mudanjiang Medical College Affiliated Hospital	8	2	5	1	4	5	4	5	5	5	5	5	1	5	5	5	5	5	5	5	5	5	5	5	5	4	5	4	4	5	4	5
1415	2	40	Heilongjiang	Mudanjiang	Mudanjiang Medical College Affiliated Hospital	21	2	4	4	4	3	4	5	4	4	3	4	2	4	4	4	4	4	3	3	3	4	4	3	3	3	2	3	5	5	5	5
1416	2		Heilongjiang	Mudanjiang	Mudanjiang Medical College Affiliated Hospital	2	2	4	999	5	5	5	5	4	4	4	4	2	5	4	4	4	4	4	4	4	4	4	4	5	4	4	4	5	5	5	5
1417	2	23	Heilongjiang	Mudanjiang	Mudanjiang Medical College Affiliated Hospital	2	2	4	999	5	5	5	5	999	999	999	999	2	999	999	4	4	4	4	4	4	4	4	4	5	5	5	5	5	5	5	5
1418	2	24	Heilongjiang	Mudanjiang	Mudanjiang Medical College Affiliated Hospital	2	3	4	4	4	3	5	5	4	4	5	4	3	5	4	5	5	5	5	5	1	5	2	2	5	4	4	4	5	5	4	5
1419	2	22	Heilongjiang	Mudanjiang	Mudanjiang Medical College Affiliated Hospital	1	5	2	1	2	5	5	5	5	5	5	2	4	5	5	2	2	2	2	2	2	2	2	2	5	5	5	5	5	5	5	5
1420	1	27	Heilongjiang	Qiqihar	The second hospital of Qiqihar	3	1	3	5	4	4	2	4	4	3	4	4	3	4	4	3	3	2	3	3	3	4	3	4	2	3	3	4	3	4	4	2
1421	2	28	Heilongjiang	Qiqihar	The second hospital of Qiqihar	2	1	5	999	5	4	4	5	5	3	3	3	3	3	3	5	5	5	5	5	1	3	3	3	5	5	3	5	5	5	5	4
1422	2	28	Heilongjiang	Qiqihar	The second hospital of Qiqihar	2	1	5	999	5	4	4	5	4	4	4	4	2	4	4	4	4	4	4	4	4	4	4	4	4	4	4	4	4	4	4	4
1423	2	38	Heilongjiang	Qiqihar	The second hospital of Qiqihar	15	1	4	4	4	4	4	4	4	4	4	4	3	3	4	3	3	3	3	3	3	3	3	3	3	3	3	3	4	4	5	4
1424	2	31	Heilongjiang	Qiqihar	The second hospital of Qiqihar	8	1	5	1	5	5	4	5	4	5	5	2	999	3	5	4	4	1	2	2	5	5	5	5	3	5	5	5	5	2	4	5
1425	2	32	Heilongjiang	Qiqihar	The second hospital of Qiqihar	2	1	4	4	4	4	4	4	4	999	4	4	4	4	4	4	4	4	4	4	3	3	2	2	4	2	4	4	4	4	4	4
1426	2	29	Heilongjiang	Qiqihar	The second hospital of Qiqihar	5	1	5	999	3	4	5	5	2	4	3	5	999	3	5	5	5	4	3	3	5	5	5	5	999	3	3	2	4	3	3	5
1427	2	32	Heilongjiang	Qiqihar	The second hospital of Qiqihar	5	1	3	3	5	5	999	5	3	4	5	4	2	4	4	4	4	4	4	4	4	4	4	4	3	4	3	3	4	3	3	3
1428	1	31	Heilongjiang	Qiqihar	The second hospital of Qiqihar	4	1	4	4	5	4	5	5	4	4	5	4	5	5	4	4	4	4	3	2	3	5	5	5	3	4	3	4	4	3	3	4
1429	2	32	Heilongjiang	Qiqihar	The second hospital of Qiqihar	6	1	4	4	4	3	4	4	4	4	4	4	2	4	4	4	4	4	4	4	4	4	4	4	4	4	4	4	4	5	5	4
1430	2	28	Heilongjiang	Qiqihar	The second hospital of Qiqihar	3	1	999	5	5	5	5	999	5	5	4	999	4	4	4	5	5	4	5	5	2	4	2	4	5	4	5	4	4	4	5	999
1431	2	37	Heilongjiang	Qiqihar	The second hospital of Qiqihar	14	1	999	999	5	5	5	999	4	3	4	3	4	3	999	3	4	3	3	3	5	5	5	5	3	4	3	999	5	3	3	999
1432	2	35	Heilongjiang	Qiqihar	The second hospital of Qiqihar	11	1	5	999	5	5	999	5	5	4	5	5	5	5	4	5	5	5	5	5	1	1	1	1	4	4	4	4	4	5	4	4
1433	2	58	Heilongjiang	Qiqihar	The second hospital of Qiqihar	33	1	4	2	4	4	999	5	5	5	5	5	1	5	5	5	5	2	5	5	2	4	5	4	5	5	5	5	3	3	5	5
1434	2	25	Heilongjiang	Qiqihar	The second hospital of Qiqihar	1	1	5	5	5	5	999	5	5	5	5	5	4	5	5	5	5	5	5	5	2	4	5	4	5	5	5	5	5	999	5	5
1435	1	39	Heilongjiang	Qiqihar	The second hospital of Qiqihar	14	1	4	5	4	4	999	5	4	3	3	3	2	3	3	4	4	3	3	3	4	4	4	4	3	3	3	4	4	4	3	4
1436	1	33	Heilongjiang	Qiqihar	The second hospital of Qiqihar	8	1	5	4	5	5	999	5	3	3	3	3	3	4	3	3	3	2	3	3	4	4	4	4	3	3	3	3	4	4	4	4
1437	1	21	Heilongjiang	Qiqihar	The second hospital of Qiqihar	1	2	5	3	4	5	5	4	4	5	4	4	999	5	5	4	4	5	5	4	4	5	5	5	5	5	5	4	4	4	4	5
1438	2	42	Heilongjiang	Qiqihar	The second hospital of Qiqihar	20	2	5	1	5	5	999	5	5	4	3	5	4	3	4	5	5	5	5	5	5	5	5	5	3	3	5	5	5	5	5	3
1439	2	28	Heilongjiang	Qiqihar	The second hospital of Qiqihar	6	2	5	3	5	5	999	5	5	5	5	5	2	5	5	5	3	3	5	5	5	5	3	5	5	5	5	3	5	5	5	5
1440	2	29	Heilongjiang	Qiqihar	The second hospital of Qiqihar	6	2	5	3	5	5	5	5	999	4	3	3	1	3	3	5	5	4	3	3	5	5	5	3	5	5	5	3	3	4	4	4
1441	2	27	Heilongjiang	Qiqihar	The second hospital of Qiqihar	5	2	4	3	3	4	4	5	4	3	4	4	3	4	3	5	5	5	5	1	3	5	4	4	3	3	3	3	5	4	3	999
1442	2	42	Heilongjiang	Qiqihar	The second hospital of Qiqihar	23	2	2	4	5	3	4	5	2	4	4	1	4	4	4	3	1	1	1	1	4	4	4	4	4	5	5	5	4	4	4	4
1443	2	37	Heilongjiang	Qiqihar	The second hospital of Qiqihar	17	2	3	1	5	3	3	999	3	5	3	3	3	5	5	3	3	3	3	3	5	5	5	5	5	5	5	5	3	4	4	5
1444	2	25	Heilongjiang	Qiqihar	The second hospital of Qiqihar	1	2	3	3	3	5	999	5	4	4	4	4	3	3	3	4	5	5	5	4	4	3	4	2	4	4	4	4	5	5	5	5
1445	2	38	Heilongjiang	Qiqihar	The second hospital of Qiqihar	18	2	4	4	4	3	4	4	4	4	4	4	3	4	4	3	4	4	4	4	4	4	4	4	3	4	3	3	4	4	4	4
1446	2	27	Heilongjiang	Qiqihar	The second hospital of Qiqihar	1	2	5	5	5	5	5	5	3	3	4	1	4	3	4	1	3	4	3	2	999	5	2	3	3	3	3	3	5	5	5	5
1447	2	24	Heilongjiang	Qiqihar	The second hospital of Qiqihar	2	2	5	4	5	5	999	5	4	3	4	3	3	3	3	3	3	3	3	3	4	2	4	4	4	4	4	4	4	4	4	4
1448	2	29	Heilongjiang	Qiqihar	The second hospital of Qiqihar	2	2	5	4	5	4	4	4	4	4	4	4	2	4	4	4	4	4	4	4	3	3	3	3	4	4	3	3	4	4	4	4
1449	2	35	Heilongjiang	Qiqihar	The second hospital of Qiqihar	15	2	5	999	5	3	5	5	3	5	5	5	3	5	5	3	4	3	3	3	999	5	5	5	5	5	5	3	5	5	3	3
1450	2	24	Heilongjiang	Qiqihar	The second hospital of Qiqihar	2	2	5	999	5	5	5	5	5	5	5	5	999	5	3	3	5	5	5	5	999	999	2	1	5	5	5	5	5	5	5	5
1451	2	27	Heilongjiang	Qiqihar	The second hospital of Qiqihar	5	2	5	1	5	5	5	5	4	4	4	4	1	4	4	2	5	5	5	5	3	5	3	3	4	4	2	3	5	5	5	5
1452	2	25	Heilongjiang	Qiqihar	The second hospital of Qiqihar	3	2	5	999	5	5	999	5	5	5	5	5	999	5	3	5	5	5	5	5	3	999	2	1	5	5	5	5	5	5	5	5
1453	2	25	Heilongjiang	Qiqihar	The second hospital of Qiqihar	2	2	3	4	4	3	3	999	5	5	5	5	4	5	5	5	5	5	5	5	1	2	1	3	5	5	5	5	4	4	5	5
1454	2	40	Heilongjiang	Qiqihar	The second hospital of Qiqihar	18	2	3	4	4	4	4	5	5	4	4	4	4	4	4	4	4	3	3	3	3	2	3	4	3	4	4	3	4	5	4	3
1455	1	39	Heilongjiang	Qiqihar	The second hospital of Qiqihar	20	3	999	4	999	3	999	5	3	3	3	3	3	3	3	5	3	3	3	4	5	4	4	5	3	3	3	3	3	3	3	3
1456	2	43	Heilongjiang	Qiqihar	The second hospital of Qiqihar	8	3	5	999	5	5	999	5	5	4	999	4	4	4	4	5	4	3	3	2	4	4	4	4	5	5	5	5	5	4	5	5
1457	1	29	Heilongjiang	Qiqihar	The second hospital of Qiqihar	4	3	3	4	3	3	3	4	3	3	3	2	2	3	3	5	4	3	3	2	3	3	3	3	3	3	2	2	3	2	3	3
1458	2	50	Heilongjiang	Qiqihar	The second hospital of Qiqihar	30	4	2	5	4	4	4	999	4	4	4	4	4	4	4	4	4	4	4	4	4	3	2	4	4	4	4	4	4	5	4	4
1459	2	51	Heilongjiang	Qiqihar	The second hospital of Qiqihar	30	4	3	4	4	4	4	4	4	4	4	4	3	4	4	4	3	3	3	999	4	4	4	4	3	4	4	4	4	4	3	4
1460	2	52	Heilongjiang	Qiqihar	The second hospital of Qiqihar	33	4	999	999	999	4	999	999	4	4	4	4	2	4	4	4	4	4	4	4	4	4	4	4	4	4	4	4	4	4	4	4
1461	1	24	Heilongjiang	Qiqihar	The second hospital of Qiqihar	1	4	5	999	5	5	999	999	5	4	4	4	4	5	5	5	5	5	5	5	3	4	4	2	5	5	5	5	5	5	5	5
1462	2	47	Heilongjiang	Qiqihar	The second hospital of Qiqihar	27	4	999	999	5	5	999	999	5	5	5	5	3	5	5	3	4	5	4	3	4	5	3	3	4	4	4	4	4	5	4	5
1463	2	47	Heilongjiang	Qiqihar	The second hospital of Qiqihar	27	4	4	3	4	4	999	3	2	3	3	3	4	4	4	3	3	3	3	2	5	5	5	5	4	3	999	3	4	3	5	4
1464	2	41	Heilongjiang	Qiqihar	The second hospital of Qiqihar	23	4	3	2	4	4	3	5	3	4	999	3	2	4	4	5	4	4	4	3	4	4	4	4	4	4	3	4	4	4	4	4
1465	1	28	Heilongjiang	Qiqihar	The first hospital of Qiqihar	5	1	5	4	5	5	5	5	5	5	5	5	1	5	5	5	5	5	4	4	3	5	5	5	5	5	5	5	5	5	5	4
1466	2	50	Heilongjiang	Qiqihar	The first hospital of Qiqihar	30	1	5	1	5	5	5	5	5	5	5	5	1	5	5	5	5	5	5	5	5	5	5	5	5	5	5	5	5	5	5	5
1467	2	38	Heilongjiang	Qiqihar	The first hospital of Qiqihar	18	1	5	4	5	4	5	5	4	4	4	5	1	5	5	5	4	4	4	4	3	3	3	3	4	4	4	3	4	5	4	5
1468	1	30	Heilongjiang	Qiqihar	The first hospital of Qiqihar	3	1	5	999	5	3	3	5	4	3	4	4	3	3	4	2	4	4	4	4	5	5	5	5	3	3	4	4	3	4	3	4
1469	1	39	Heilongjiang	Qiqihar	The first hospital of Qiqihar	14	1	4	3	4	4	5	4	4	4	4	4	2	4	4	4	4	4	4	4	4	4	4	4	3	3	3	3	4	4	4	4
1470	1	37	Heilongjiang	Qiqihar	The first hospital of Qiqihar	12	1	4	4	4	4	4	4	4	4	4	4	2	4	4	3	4	4	4	3	3	4	3	3	3	4	4	4	4	4	4	4
1471	1	52	Heilongjiang	Qiqihar	The first hospital of Qiqihar	27	1	4	2	4	4	4	4	4	4	4	4	2	4	4	4	4	4	4	4	4	4	4	4	4	4	4	4	4	4	4	4
1472	1	50	Heilongjiang	Qiqihar	The first hospital of Qiqihar	30	1	5	1	5	5	5	5	5	5	5	5	1	5	5	5	5	5	5	5	5	5	5	5	5	5	5	5	5	5	5	5
1473	2	26	Heilongjiang	Qiqihar	The first hospital of Qiqihar	2	1	5	999	5	5	5	5	5	5	5	5	999	5	5	5	5	5	5	5	999	1	999	999	5	5	5	5	5	5	5	5
1474	1	34	Heilongjiang	Qiqihar	The first hospital of Qiqihar	9	1	4	4	5	4	4	4	1	1	1	1	4	1	1	5	4	4	4	3	5	5	5	5	5	4	4	4	5	5	4	3
1475	1	30	Heilongjiang	Qiqihar	The first hospital of Qiqihar	3	1	4	4	4	4	4	5	3	3	3	3	3	3	3	3	3	3	4	3	3	2	2	3	3	3	2	3	3	4	3	4
1476	2	31	Heilongjiang	Qiqihar	The first hospital of Qiqihar	6	1	3	2	4	3	4	4	3	3	3	3	3	3	3	3	3	3	3	3	3	3	3	3	5	5	5	5	3	4	3	3
1477	2	30	Heilongjiang	Qiqihar	The first hospital of Qiqihar	1	1	3	5	5	4	4	5	5	5	5	5	5	5	5	5	4	4	4	4	3	4	4	4	4	4	5	5	5	5	5	5
1478	1	45	Heilongjiang	Qiqihar	The first hospital of Qiqihar	23	1	5	3	5	5	5	5	3	3	3	3	3	5	5	3	3	3	3	3	5	5	5	5	2	2	3	3	5	5	5	5
1479	1	34	Heilongjiang	Qiqihar	The first hospital of Qiqihar	7	1	5	999	5	5	5	5	4	4	4	5	4	5	5	5	5	5	5	5	4	3	4	4	2	2	2	1	5	5	5	5
1480	1	33	Heilongjiang	Qiqihar	The first hospital of Qiqihar	8	1	4	3	3	4	4	4	3	3	3	3	3	3	3	3	3	3	3	3	3	3	3	3	2	3	2	3	4	2	2	2
1481	1	38	Heilongjiang	Qiqihar	The first hospital of Qiqihar	14	1	4	4	3	3	3	4	3	3	3	4	3	3	3	3	3	3	3	3	3	3	3	3	3	4	3	3	3	4	4	4
1482	1	49	Heilongjiang	Qiqihar	The first hospital of Qiqihar	25	1	4	2	4	3	4	5	4	4	4	4	4	4	4	5	5	5	5	3	2	4	2	4	3	4	3	3	4	5	4	3
1483	1	28	Heilongjiang	Qiqihar	The first hospital of Qiqihar	2	1	5	4	5	5	5	5	5	5	5	5	4	5	5	5	5	5	5	5	5	5	5	5	5	5	5	5	5	5	5	5
1484	1	24	Heilongjiang	Qiqihar	The first hospital of Qiqihar	1	1	4	4	2	5	5	5	3	4	2	1	2	5	4	3	3	3	2	2	1	4	2	1	3	2	2	3	1	3	3	2
1485	1	45	Heilongjiang	Qiqihar	The first hospital of Qiqihar	14	1	4	5	4	4	4	4	4	4	4	4	5	4	4	4	4	4	4	4	2	4	2	4	4	4	4	4	4	4	4	3
1486	1	31	Heilongjiang	Qiqihar	The first hospital of Qiqihar	5	1	4	4	3	4	4	5	3	3	3	3	3	3	3	3	4	4	4	4	5	5	5	5	5	4	4	4	5	5	5	5
1487	1	33	Heilongjiang	Qiqihar	The first hospital of Qiqihar	9	1	4	4	4	3	4	4	4	3	3	3	3	3	3	3	4	3	3	4	5	4	4	4	3	3	3	3	3	4	3	4
1488	1	34	Heilongjiang	Qiqihar	The first hospital of Qiqihar	7	1	5	4	5	4	5	5	5	4	5	5	4	4	4	3	4	4	4	4	4	4	3	3	3	3	4	2	4	5	5	5
1489	2	34	Heilongjiang	Qiqihar	The first hospital of Qiqihar	7	1	4	1	5	3	4	5	5	5	5	5	5	5	5	3	3	3	4	3	5	5	5	5	5	5	5	5	5	5	4	4
1490	1	34	Heilongjiang	Qiqihar	The first hospital of Qiqihar	7	1	5	999	5	999	999	5	4	4	4	3	3	4	4	3	4	4	4	4	5	5	5	5	3	3	3	3	5	5	5	5
1491	2	33	Heilongjiang	Qiqihar	The first hospital of Qiqihar	10	1	4	3	4	3	4	4	4	4	3	4	3	4	4	1	3	1	1	1	4	5	3	3	3	5	3	3	5	4	4	3
1492	2	41	Heilongjiang	Qiqihar	The first hospital of Qiqihar	17	1	3	4	5	4	4	3	5	4	5	5	4	4	4	5	5	3	5	5	3	3	2	4	4	4	4	5	5	4	5	5
1493	1	38	Heilongjiang	Qiqihar	The first hospital of Qiqihar	14	1	5	999	1	5	5	4	4	5	4	4	3	5	5	4	4	4	4	4	5	5	5	5	4	4	5	5	5	5	2	3
1494	1	38	Heilongjiang	Qiqihar	The first hospital of Qiqihar	11	1	4	1	5	5	5	5	5	5	5	5	1	5	4	4	4	3	4	5	4	5	5	3	5	5	4	5	5	5	5	5
1495	2	33	Heilongjiang	Qiqihar	The first hospital of Qiqihar	4	1	4	4	4	3	3	4	3	4	3	3	3	3	4	4	4	4	4	4	5	5	5	5	4	4	4	3	4	3	2	2
1496	1	32	Heilongjiang	Qiqihar	The first hospital of Qiqihar	4	1	4	2	4	4	4	4	3	3	4	4	2	4	3	2	4	4	3	4	3	3	4	3	4	4	4	4	4	4	4	4
1497	1	30	Heilongjiang	Qiqihar	The first hospital of Qiqihar	4	1	1	5	3	5	5	4	3	4	4	3	2	3	4	4	4	4	4	4	5	5	5	5	3	4	4	3	4	3	3	3
1498	1	35	Heilongjiang	Qiqihar	The first hospital of Qiqihar	10	1	1	5	3	5	5	4	4	4	4	3	2	3	4	4	4	4	4	4	5	5	5	5	3	4	4	3	4	3	3	3
1499	2	26	Heilongjiang	Qiqihar	The first hospital of Qiqihar	3	2	3	5	4	3	4	5	3	4	3	3	3	3	4	4	5	5	5	5	5	5	5	5	3	3	3	2	4	4	3	3
1500	1	25	Heilongjiang	Qiqihar	The first hospital of Qiqihar	3	2	5	999	5	5	5	5	5	5	5	5	999	5	5	5	5	5	5	5	999	1	999	999	5	5	5	999	5	5	5	999
1501	2	31	Heilongjiang	Qiqihar	The first hospital of Qiqihar	7	2	4	4	3	5	5	4	4	4	4	4	3	4	5	3	3	4	3	5	3	3	3	3	5	5	5	5	5	5	5	5
1502	2	26	Heilongjiang	Qiqihar	The first hospital of Qiqihar	5	2	3	4	4	4	5	5	4	5	5	4	2	4	4	5	5	4	5	5	4	4	4	4	5	5	5	4	4	5	4	5
1503	2	21	Heilongjiang	Qiqihar	The first hospital of Qiqihar	1	2	3	4	4	4	5	4	4	4	4	4	3	4	5	3	3	4	3	5	3	3	3	3	3	3	3	3	5	5	5	5
1504	2	39	Heilongjiang	Qiqihar	The first hospital of Qiqihar	20	2	3	999	4	3	3	5	2	4	3	4	3	4	4	3	4	3	3	4	3	3	4	3	3	3	3	3	3	3	5	4
1505	2	21	Heilongjiang	Qiqihar	The first hospital of Qiqihar	1	2	5	5	5	5	5	5	5	5	5	5	5	5	5	5	5	5	5	5	1	1	1	1	5	5	5	5	5	5	5	5
1506	2	21	Heilongjiang	Qiqihar	The first hospital of Qiqihar	1	2	5	999	5	5	5	5	5	5	5	5	999	5	5	1	3	2	2	2	5	5	5	5	5	5	5	5	5	5	5	5
1507	2	33	Heilongjiang	Qiqihar	The first hospital of Qiqihar	8	2	4	999	5	5	5	5	5	999	5	4	1	5	5	5	5	5	5	5	999	999	999	999	5	5	5	5	5	5	5	5
1508	2	25	Heilongjiang	Qiqihar	The first hospital of Qiqihar	1	2	3	4	2	5	4	3	2	3	3	3	3	3	3	3	3	3	3	3	4	5	4	4	3	3	3	3	5	5	5	5
1509	2	25	Heilongjiang	Qiqihar	The first hospital of Qiqihar	3	2	3	999	5	3	5	3	999	2	5	5	5	5	3	2	3	2	3	3	5	5	5	5	4	4	4	4	5	5	5	5
1510	2	36	Heilongjiang	Qiqihar	The first hospital of Qiqihar	17	2	3	999	3	3	3	5	3	3	3	3	3	3	3	5	5	5	5	5	3	3	3	3	5	5	5	1	3	5	3	3
1511	2	30	Heilongjiang	Qiqihar	The first hospital of Qiqihar	4	2	5	1	5	5	5	5	5	5	5	5	1	5	5	5	5	5	5	5	5	5	5	5	5	5	5	5	5	5	5	5
1512	2	30	Heilongjiang	Qiqihar	The first hospital of Qiqihar	7	2	5	3	5	4	4	5	5	5	5	5	999	5	5	5	4	5	4	4	5	5	5	5	5	5	5	5	5	5	5	5
1513	2	36	Heilongjiang	Qiqihar	The first hospital of Qiqihar	9	2	3	4	4	3	4	4	3	4	3	4	2	4	4	3	4	2	3	4	4	4	4	5	2	4	3	2	5	4	4	5
1514	2	28	Heilongjiang	Qiqihar	The first hospital of Qiqihar	7	2	2	4	2	4	4	5	4	4	4	4	2	4	4	4	4	4	4	4	4	4	4	4	4	4	4	4	4	4	4	5
1515	2	44	Heilongjiang	Qiqihar	The first hospital of Qiqihar	25	2	4	2	4	3	4	4	4	4	4	4	3	4	4	5	4	4	4	4	4	4	4	4	4	4	4	4	4	4	5	4
1516	2	25	Heilongjiang	Qiqihar	The first hospital of Qiqihar	5	2	3	3	3	4	4	4	4	4	3	3	2	2	4	3	3	3	4	4	4	5	4	5	4	4	4	4	3	5	5	5
1517	2	28	Heilongjiang	Qiqihar	The first hospital of Qiqihar	7	2	4	5	3	4	4	4	4	3	3	4	4	3	2	4	4	4	4	4	4	4	4	4	3	4	3	2	4	4	4	4
1518	2	27	Heilongjiang	Qiqihar	The first hospital of Qiqihar	6	2	3	4	4	4	4	4	4	4	4	3	2	4	4	4	4	4	4	4	1	4	4	4	4	4	4	4	4	4	4	4
1519	2	22	Heilongjiang	Qiqihar	The first hospital of Qiqihar	1	2	3	3	4	5	4	5	5	5	5	5	5	5	5	1	3	2	2	2	5	5	5	5	5	5	5	999	5	5	5	5
1520	2	20	Heilongjiang	Qiqihar	The first hospital of Qiqihar	1	2	5	5	5	5	5	5	5	5	5	5	5	5	999	5	5	5	5	5	1	1	1	1	5	5	5	5	5	5	3	5
1521	2	20	Heilongjiang	Qiqihar	The first hospital of Qiqihar	1	2	3	4	4	4	5	5	3	4	4	5	2	4	4	3	4	2	3	4	4	4	4	4	3	4	4	4	4	4	5	4
1522	2	26	Heilongjiang	Qiqihar	The first hospital of Qiqihar	3	2	3	5	4	3	5	5	3	4	3	3	3	3	4	4	5	5	5	5	5	5	5	5	3	3	3	3	4	4	3	3
1523	2	31	Heilongjiang	Qiqihar	The first hospital of Qiqihar	7	2	4	4	4	4	4	5	4	4	4	3	4	4	4	3	3	3	3	4	5	5	5	5	3	4	3	3	4	5	5	5
1524	2	33	Heilongjiang	Qiqihar	The first hospital of Qiqihar	10	2	4	5	5	3	5	5	5	4	4	4	4	4	4	5	5	5	5	5	5	5	5	5	3	5	3	3	5	5	5	5
1525	2	31	Heilongjiang	Qiqihar	The first hospital of Qiqihar	7	2	4	4	4	4	5	5	5	5	5	5	3	5	5	4	5	5	5	5	4	3	4	3	4	4	4	5	5	5	4	5
1526	2	27	Heilongjiang	Qiqihar	The first hospital of Qiqihar	5	2	3	4	4	3	3	5	3	4	4	4	2	4	4	3	4	3	3	3	4	4	4	4	3	3	3	3	4	5	3	5
1527	2	27	Heilongjiang	Qiqihar	The first hospital of Qiqihar	3	2	5	3	5	5	5	5	5	5	5	5	1	5	5	5	5	5	5	5	5	5	5	5	5	5	5	5	5	5	5	5
1528	2	30	Heilongjiang	Qiqihar	The first hospital of Qiqihar	9	2	2	4	3	3	3	3	3	4	4	2	2	4	4	3	3	3	3	3	3	5	4	5	4	4	4	4	4	4	5	5
1529	2	30	Heilongjiang	Qiqihar	The first hospital of Qiqihar	7	2	2	4	4	3	3	3	3	4	5	5	4	4	5	2	3	3	3	3	5	5	5	5	2	4	2	3	3	5	4	3
1530	1	21	Heilongjiang	Qiqihar	The first hospital of Qiqihar	1	2	3	4	5	5	5	5	5	5	5	5	3	5	5	5	5	5	5	5	3	3	3	3	5	5	5	5	4	5	5	5
1531	2	30	Heilongjiang	Qiqihar	The first hospital of Qiqihar	9	2	3	3	4	3	3	5	5	5	5	5	1	5	5	5	5	5	5	5	5	5	5	5	4	4	5	5	5	5	5	5
1532	2	56	Heilongjiang	Qiqihar	The first hospital of Qiqihar	34	2	5	2	1	5	5	4	5	4	4	3	3	3	4	4	5	4	4	4	5	5	5	5	4	3	4	2	4	3	3	3
1533	2	30	Heilongjiang	Qiqihar	The first hospital of Qiqihar	9	2	4	4	4	4	4	3	3	3	3	3	3	3	3	3	3	3	3	3	3	3	3	3	3	3	3	4	3	4	4	4
1534	2	30	Heilongjiang	Qiqihar	The first hospital of Qiqihar	10	2	2	4	5	3	5	5	5	5	5	5	5	4	5	5	5	5	5	5	1	5	3	4	3	3	3	4	5	5	5	5
1535	2	32	Heilongjiang	Qiqihar	The first hospital of Qiqihar	12	2	3	3	3	4	4	5	4	4	4	4	2	4	4	5	3	4	4	4	5	5	5	5	4	4	4	4	5	5	5	4
1536	2	35	Heilongjiang	Qiqihar	The first hospital of Qiqihar	10	2	3	4	2	3	3	3	4	4	4	4	3	3	3	4	3	2	3	3	4	4	4	4	3	3	4	2	3	4	4	4
1537	2	33	Heilongjiang	Qiqihar	The first hospital of Qiqihar	14	2	5	4	5	5	5	5	5	5	5	5	4	5	5	5	5	5	5	5	5	5	5	5	5	5	5	5	5	5	5	5
1538	2	28	Heilongjiang	Qiqihar	The first hospital of Qiqihar	4	2	5	4	5	5	5	5	5	5	5	5	4	5	5	5	5	5	5	5	5	5	5	5	5	5	5	5	5	5	5	5
1539	2	26	Heilongjiang	Qiqihar	The first hospital of Qiqihar	3	2	3	4	3	4	4	3	5	4	4	5	3	4	4	4	4	4	4	4	5	4	5	5	4	4	4	4	4	4	4	4
1540	2	37	Heilongjiang	Qiqihar	The first hospital of Qiqihar	16	2	5	4	5	5	5	5	4	5	4	4	3	5	5	4	4	4	4	4	5	4	5	5	4	4	5	5	4	4	4	4
1541	2	29	Heilongjiang	Qiqihar	The first hospital of Qiqihar	6	2	5	4	5	5	5	5	5	5	5	5	5	5	4	5	5	5	5	5	4	3	3	3	5	5	5	5	5	5	5	5
1542	2	50	Heilongjiang	Qiqihar	The first hospital of Qiqihar	30	2	4	3	4	4	5	5	3	5	5	5	5	3	5	5	5	2	5	5	4	4	4	4	3	4	3	4	4	4	4	5
1543	2	35	Heilongjiang	Qiqihar	The first hospital of Qiqihar	14	2	5	5	5	5	5	5	5	5	5	5	5	5	5	5	5	5	5	5	4	4	4	4	5	5	5	3	5	5	5	5
1544	2	27	Heilongjiang	Qiqihar	The first hospital of Qiqihar	5	2	2	4	3	3	5	5	3	5	5	5	3	5	5	1	3	2	2	1	5	5	5	5	4	4	3	3	5	5	5	5
1545	2	28	Heilongjiang	Qiqihar	The first hospital of Qiqihar	6	2	3	1	4	2	2	4	4	3	3	3	4	3	3	3	4	2	4	4	5	5	5	5	4	4	5	5	5	5	5	5
1546	2	25	Heilongjiang	Qiqihar	The first hospital of Qiqihar	4	2	5	999	5	5	5	5	5	5	5	5	1	5	5	5	5	5	5	5	5	5	5	5	5	5	5	999	5	5	5	5
1547	2	35	Heilongjiang	Qiqihar	The first hospital of Qiqihar	11	2	5	999	5	4	5	3	5	5	5	5	4	5	5	5	5	4	5	5	2	4	4	4	4	4	4	4	5	5	5	5
1548	2	50	Heilongjiang	Qiqihar	The first hospital of Qiqihar	30	3	5	999	5	5	5	5	4	5	4	4	4	4	5	5	5	4	5	5	4	4	4	4	3	5	4	4	4	5	5	5
1549	1	31	Heilongjiang	Qiqihar	The first hospital of Qiqihar	1	3	5	1	5	5	5	5	5	5	5	5	1	5	5	5	5	5	5	5	5	5	5	5	5	5	5	5	5	5	5	5
1550	2	28	Heilongjiang	Qiqihar	The first hospital of Qiqihar	2	3	4	5	5	4	5	5	4	4	4	4	3	3	4	4	4	4	4	4	1	1	1	1	4	4	4	1	4	5	5	5
1551	2	34	Heilongjiang	Qiqihar	The first hospital of Qiqihar	4	3	4	4	4	5	5	5	4	4	4	4	4	4	4	5	5	5	5	5	2	2	2	2	4	4	4	5	4	5	5	5
1552	1	29	Heilongjiang	Qiqihar	The first hospital of Qiqihar	6	3	4	5	4	4	5	4	3	4	3	4	4	2	4	4	4	4	4	4	4	4	4	4	3	4	3	2	3	3	2	4
1553	2	40	Heilongjiang	Qiqihar	The first hospital of Qiqihar	22	3	5	4	5	5	5	5	4	4	4	4	4	4	4	4	4	4	4	4	2	4	2	3	3	4	3	4	4	5	4	4
1554	2	26	Heilongjiang	Qiqihar	The first hospital of Qiqihar	3	3	5	4	5	4	5	5	4	5	4	4	5	4	4	5	5	5	5	5	3	4	4	4	5	5	5	5	4	5	5	5
1555	2	27	Heilongjiang	Qiqihar	The first hospital of Qiqihar	1	3	5	999	5	5	5	5	999	5	5	5	1	4	5	3	5	5	5	5	3	3	3	3	5	5	3	5	5	5	5	5
1556	2	29	Heilongjiang	Qiqihar	The first hospital of Qiqihar	2	3	4	999	5	4	5	5	5	5	5	5	5	5	5	5	5	5	5	5	3	2	3	2	5	5	5	5	4	5	5	5
1557	2	52	Heilongjiang	Qiqihar	The first hospital of Qiqihar	32	3	4	3	5	5	5	5	5	5	5	5	5	5	4	5	5	5	5	5	1	2	1	1	5	5	5	5	4	5	5	5
1558	2	49	Heilongjiang	Qiqihar	The first hospital of Qiqihar	30	3	4	3	4	5	5	5	5	5	5	5	1	5	5	5	5	5	5	5	2	3	2	2	5	5	5	5	2	5	5	5
1559	2	59	Heilongjiang	Qiqihar	The first hospital of Qiqihar	36	3	5	5	5	4	5	5	4	4	4	4	4	4	4	5	5	5	5	5	4	4	4	4	4	4	4	4	4	4	4	5
1560	2	24	Heilongjiang	Qiqihar	The first hospital of Qiqihar	2	3	4	5	3	5	4	5	4	5	4	4	4	5	5	5	5	5	5	4	2	3	2	2	5	5	5	5	5	5	5	5
1561	2	24	Heilongjiang	Qiqihar	The first hospital of Qiqihar	1	3	4	5	5	5	5	5	5	5	4	5	5	5	5	5	5	5	5	5	1	1	1	1	5	5	5	5	5	5	5	5
1562	2	54	Heilongjiang	Qiqihar	The first hospital of Qiqihar	30	3	5	999	5	5	5	5	5	5	5	5	999	5	5	5	5	5	5	5	4	4	4	4	5	5	5	5	5	5	5	5
1563	2	24	Heilongjiang	Qiqihar	The first hospital of Qiqihar	1	3	4	4	4	4	4	4	4	4	3	4	4	3	4	4	4	4	4	4	2	4	3	4	3	3	3	3	4	4	4	4
1564	2	32	Heilongjiang	Qiqihar	The first hospital of Qiqihar	4	4	4	4	4	4	4	4	4	4	4	4	3	3	3	4	4	4	4	4	3	3	3	3	4	4	4	4	4	4	4	4
1565	2	45	Heilongjiang	Qiqihar	The first hospital of Qiqihar	25	4	3	2	5	3	5	5	5	5	5	5	5	4	5	2	5	4	4	5	3	3	3	3	5	5	5	5	5	5	5	5
1566	2	27	Heilongjiang	Qiqihar	The first hospital of Qiqihar	1	5	4	4	4	4	4	5	5	5	4	5	4	4	3	5	5	5	5	5	3	4	2	4	4	5	5	5	4	5	5	5
1567	2	28	Heilongjiang	Qiqihar	The first hospital of Qiqihar	6	5	4	2	5	3	3	4	2	4	3	1	1	999	3	3	3	3	3	3	3	4	4	4	5	5	5	5	4	4	3	1
1568	2	32	Heilongjiang	Qiqihar	The first hospital of Qiqihar	8	5	4	999	4	5	5	999	5	999	999	4	4	4	4	5	5	5	5	5	2	4	2	4	5	5	5	3	4	5	5	3
1569	2	25	Heilongjiang	Qiqihar	The first hospital of Qiqihar	2	5	5	1	4	5	5	5	4	5	4	4	5	5	5	5	5	5	5	5	5	4	4	4	4	4	4	5	4	4	5	5
1570	2	26	Heilongjiang	Qiqihar	The first hospital of Qiqihar	2	5	5	4	5	5	5	5	5	5	4	5	2	5	4	5	5	4	4	4	4	5	5	5	5	4	5	4	4	5	5	5
1571	1	24	Heilongjiang	Qiqihar	The first hospital of Qiqihar	1	5	5	4	5	5	4	5	3	3	4	3	2	4	4	3	3	4	3	4	2	4	2	4	5	5	5	3	5	5	5	5
1572	2	30	Heilongjiang	Qiqihar	The first hospital of Qiqihar	3	5	4	999	4	5	5	4	5	999	999	4	4	4	4	5	5	5	5	5	2	4	2	4	5	5	5	3	4	5	5	3
1573	2	28	Heilongjiang	Qiqihar	The first hospital of Qiqihar	4	5	999	999	999	5	5	999	5	4	999	5	5	999	4	5	5	5	5	5	2	3	2	3	5	5	5	999	999	5	5	5
1574	2	49	Heilongjiang	Qiqihar	Qiqihar Chinese medicine hospital	49	1	5	4	5	4	4	5	4	4	4	4	3	4	4	4	4	4	4	4	3	4	3	3	5	5	5	5	4	4	4	4
1575	2	27	Heilongjiang	Qiqihar	Qiqihar Chinese medicine hospital	2	1	5	999	5	5	5	5	5	4	3	4	1	4	5	5	4	4	5	3	5	4	5	5	5	4	4	4	5	5	4	5
1576	2	35	Heilongjiang	Qiqihar	Qiqihar Chinese medicine hospital	10	1	3	999	5	3	4	5	3	3	3	2	3	4	3	3	4	4	3	2	4	4	4	3	4	4	999	999	4	3	4	3
1577	2	27	Heilongjiang	Qiqihar	Qiqihar Chinese medicine hospital	0.3	1	5	3	5	4	4	5	4	4	4	2	2	4	4	3	3	4	4	3	4	5	4	4	4	4	4	1	4	5	5	4
1578	1	31	Heilongjiang	Qiqihar	Qiqihar Chinese medicine hospital	5	1	3	4	5	3	4	4	3	3	3	2	3	4	3	3	4	4	3	2	4	3	4	3	4	4	4	4	3	4	3	4
1579	1	28	Heilongjiang	Qiqihar	Qiqihar Chinese medicine hospital	4	1	4	4	4	4	4	4	4	4	4	4	3	4	4	4	4	4	4	4	4	4	4	4	4	4	4	4	3	3	4	4
1580	1	29	Heilongjiang	Qiqihar	Qiqihar Chinese medicine hospital	3	1	4	3	4	4	4	5	2	3	2	3	3	4	3	4	3	3	3	4	4	4	4	4	4	4	3	4	5	5	5	4
1581	2	34	Heilongjiang	Qiqihar	Qiqihar Chinese medicine hospital	9	1	4	4	4	4	4	5	4	4	4	4	4	4	4	4	3	3	4	3	3	3	3	3	3	3	4	3	4	4	4	4
1582	2	27	Heilongjiang	Qiqihar	Qiqihar Chinese medicine hospital	1	1	4	999	5	5	5	5	5	5	5	5	999	5	5	5	5	5	5	5	5	5	5	5	5	5	5	5	5	5	5	5
1583	2	26	Heilongjiang	Qiqihar	Qiqihar Chinese medicine hospital	2	1	4	4	4	5	5	4	3	3	3	3	2	3	4	4	5	4	4	4	5	5	5	5	4	4	4	4	4	3	4	4
1584	2	38	Heilongjiang	Qiqihar	Qiqihar Chinese medicine hospital	13	1	5	999	5	5	5	5	5	5	5	5	999	5	5	5	5	5	5	5	4	4	4	4	5	5	5	5	5	5	5	5
1585	2	30	Heilongjiang	Qiqihar	Qiqihar Chinese medicine hospital	5	1	4	999	5	3	5	4	5	5	5	5	999	5	5	5	5	5	5	5	999	5	999	2	1	5	5	5	4	5	5	5
1586	1	34	Heilongjiang	Qiqihar	Qiqihar Chinese medicine hospital	8	1	4	4	2	3	4	5	999	5	4	4	1	5	5	5	5	5	5	5	5	5	5	5	4	3	2	3	5	4	4	5
1587	1	30	Heilongjiang	Qiqihar	Qiqihar Chinese medicine hospital	2	1	5	4	5	5	4	5	3	3	3	3	2	3	3	3	3	3	3	3	3	3	3	3	3	3	3	3	3	3	3	3
1588	2	26	Heilongjiang	Qiqihar	Qiqihar Chinese medicine hospital	7	1	5	5	5	5	5	5	5	5	5	5	1	5	5	5	5	5	5	5	3	2	2	1	5	5	5	5	5	5	5	5
1589	2	28	Heilongjiang	Qiqihar	Qiqihar Chinese medicine hospital	2	1	3	3	3	5	5	3	5	5	5	5	1	5	5	5	5	5	5	5	3	2	2	1	5	5	1	3	5	5	5	5
1590	2	50	Heilongjiang	Qiqihar	Qiqihar Chinese medicine hospital	28	1	5	999	4	4	5	5	5	5	5	5	3	4	5	5	5	1	5	5	999	999	999	999	5	5	5	5	3	4	4	4
1591	2	31	Heilongjiang	Qiqihar	Qiqihar Chinese medicine hospital	0.5	1	5	1	5	1	5	5	5	3	4	999	1	4	3	2	5	5	5	5	1	4	999	4	3	4	4	4	4	4	5	5
1592	2	30	Heilongjiang	Qiqihar	Qiqihar Chinese medicine hospital	1	1	5	999	5	5	5	5	999	3	3	4	1	4	4	2	5	5	5	5	1	5	999	4	3	4	4	4	5	4	4	5
1593	2	28	Heilongjiang	Qiqihar	Qiqihar Chinese medicine hospital	1	1	5	5	5	4	5	5	5	5	5	5	5	5	5	3	4	3	3	3	2	3	2	2	3	4	4	4	5	4	4	5
1594	2	31	Heilongjiang	Qiqihar	Qiqihar Chinese medicine hospital	6	1	4	4	4	4	5	5	3	4	3	3	4	3	4	4	4	4	3	4	3	2	2	3	3	999	4	3	4	5	4	5
1595	1	50	Heilongjiang	Qiqihar	Qiqihar Chinese medicine hospital	15	1	4	4	4	4	4	4	4	2	3	4	4	4	4	4	4	5	4	4	4	4	4	4	4	4	3	3	4	4	3	4
1596	2	27	Heilongjiang	Qiqihar	Qiqihar Chinese medicine hospital	3	1	4	4	4	5	5	5	4	4	4	5	4	4	4	5	5	4	5	5	2	3	3	3	4	4	4	4	5	4	5	5
1597	1	32	Heilongjiang	Qiqihar	Qiqihar Chinese medicine hospital	5	1	4	3	4	4	2	4	3	4	4	4	2	4	4	3	4	4	4	4	3	3	3	3	4	4	4	4	4	4	4	4
1598	1	25	Heilongjiang	Qiqihar	Qiqihar Chinese medicine hospital	2	1	5	4	5	2	5	5	5	3	5	5	1	5	3	5	4	5	5	5	5	5	5	5	5	5	5	4	5	4	5	3
1599	1	27	Heilongjiang	Qiqihar	Qiqihar Chinese medicine hospital	1	1	4	2	4	4	4	4	4	4	3	3	1	3	4	3	4	4	3	4	3	3	3	4	3	3	4	3	4	5	4	4
1600	1	34	Heilongjiang	Qiqihar	Qiqihar Chinese medicine hospital	9	1	4	3	3	4	5	5	3	3	4	3	4	3	4	4	3	3	3	2	5	5	3	5	3	4	3	2	3	3	4	3
1601	1	32	Heilongjiang	Qiqihar	Qiqihar Chinese medicine hospital	6	1	4	4	5	4	4	5	4	5	4	4	3	5	5	5	5	3	3	5	5	5	5	5	3	4	3	2	5	5	5	5
1602	1	30	Heilongjiang	Qiqihar	Qiqihar Chinese medicine hospital	4	1	3	4	3	4	4	4	4	4	3	3	4	4	4	4	4	3	4	2	4	4	4	4	3	5	3	3	3	1	4	4
1603	1	39	Heilongjiang	Qiqihar	Qiqihar Chinese medicine hospital	17	1	5	5	5	3	5	5	3	5	5	3	999	5	5	3	5	3	3	3	5	5	5	5	3	5	5	3	5	5	5	5
1604	2	30	Heilongjiang	Qiqihar	Qiqihar Chinese medicine hospital	3	1	3	4	4	2	4	5	1	1	4	3	2	1	1	1	1	2	1	1	5	5	4	4	3	3	2	2	1	1	1	4
1605	2	32	Heilongjiang	Qiqihar	Qiqihar Chinese medicine hospital	5	1	3	3	3	3	999	3	5	4	3	3	3	3	3	3	2	3	3	3	3	5	5	5	3	3	3	3	4	4	4	5
1606	2	43	Heilongjiang	Qiqihar	Qiqihar Chinese medicine hospital	9	1	5	5	5	5	5	5	3	5	5	1	2	4	4	4	4	4	3	4	4	4	4	4	4	4	1	1	5	5	5	5
1607	2	26	Heilongjiang	Qiqihar	Qiqihar Chinese medicine hospital	2	1	4	5	4	5	3	5	3	3	5	1	2	5	4	2	5	4	4	1	1	4	1	4	3	4	1	1	5	4	3	5
1608	2	29	Heilongjiang	Qiqihar	Qiqihar Chinese medicine hospital	7	1	3	4	3	3	3	5	1	4	4	4	5	3	5	4	1	1	1	1	4	4	4	4	1	4	2	2	5	5	5	5
1609	2	28	Heilongjiang	Qiqihar	Qiqihar Chinese medicine hospital	3	1	5	999	5	5	5	5	3	5	5	999	1	5	5	5	5	5	5	5	5	5	5	5	5	5	5	5	5	5	5	5
1610	1	31	Heilongjiang	Qiqihar	Qiqihar Chinese medicine hospital	6	1	5	2	5	3	5	5	4	4	5	5	2	4	4	1	3	3	3	3	4	5	4	4	3	4	3	4	5	5	4	5
1611	2	29	Heilongjiang	Qiqihar	Qiqihar Chinese medicine hospital	9	2	3	4	4	5	5	5	1	5	5	5	1	5	5	5	5	5	5	5	5	5	5	5	5	5	5	5	3	4	4	4
1612	2	32	Heilongjiang	Qiqihar	Qiqihar Chinese medicine hospital	7	2	3	4	4	3	5	5	3	4	3	3	999	3	3	3	4	3	3	3	999	5	4	5	3	5	3	3	5	5	4	3
1613	2	31	Heilongjiang	Qiqihar	Qiqihar Chinese medicine hospital	10	2	5	2	5	5	3	5	4	4	5	5	2	4	4	1	3	3	3	3	4	5	4	4	3	4	3	3	5	5	5	4
1614	2	29	Heilongjiang	Qiqihar	Qiqihar Chinese medicine hospital	5	2	2	2	3	2	3	5	3	3	4	4	3	2	3	5	2	3	3	5	5	2	5	3	4	4	2	2	4	5	4	5
1615	2	28	Heilongjiang	Qiqihar	Qiqihar Chinese medicine hospital	6	2	5	5	5	5	5	5	5	999	5	5	999	5	5	5	5	5	5	5	4	4	4	4	3	3	3	3	5	5	5	5
1616	2	26	Heilongjiang	Qiqihar	Qiqihar Chinese medicine hospital	5	2	5	5	5	5	5	5	5	5	5	5	1	5	5	5	5	5	5	5	3	2	2	1	5	5	5	5	5	5	5	5
1617	2	30	Heilongjiang	Qiqihar	Qiqihar Chinese medicine hospital	10	2	3	1	5	4	4	5	5	5	5	5	1	5	5	5	5	5	5	5	5	5	5	5	5	5	5	5	5	4	5	5
1618	2	56	Heilongjiang	Qiqihar	Qiqihar Chinese medicine hospital	33	2	5	4	5	3	5	5	3	3	3	3	3	4	4	999	3	4	4	4	4	4	4	4	3	4	2	999	3	5	4	4
1619	2	29	Heilongjiang	Qiqihar	Qiqihar Chinese medicine hospital	8	2	2	5	5	2	2	4	4	4	4	4	2	4	4	4	4	4	4	4	4	4	4	4	5	5	5	5	4	4	4	4
1620	2	30	Heilongjiang	Qiqihar	Qiqihar Chinese medicine hospital	11	2	5	1	5	5	5	5	5	5	5	5	1	5	5	5	5	5	5	5	5	5	5	5	5	5	5	5	5	5	5	5
1621	2	50	Heilongjiang	Qiqihar	Qiqihar Chinese medicine hospital	30	2	3	4	3	5	5	3	3	4	3	3	2	4	4	4	4	4	4	3	4	4	4	3	3	5	3	999	3	3	3	3
1622	2	30	Heilongjiang	Qiqihar	Qiqihar Chinese medicine hospital	10	2	1	3	3	4	4	5	5	4	4	4	4	2	3	4	4	4	4	4	2	2	2	2	3	4	3	2	5	5	5	5
1623	2	28	Heilongjiang	Qiqihar	Qiqihar Chinese medicine hospital	5	2	5	999	5	5	5	5	5	5	5	5	999	5	5	5	5	5	5	5	5	5	5	5	4	4	4	4	5	5	5	5
1624	1	39	Heilongjiang	Qiqihar	Qiqihar Chinese medicine hospital	14	3	4	999	4	4	4	4	4	4	3	4	4	4	4	4	4	4	4	4	3	4	4	4	4	4	4	4	4	4	4	4
1625	2	29	Heilongjiang	Qiqihar	Qiqihar Chinese medicine hospital	6	4	5	5	5	3	5	5	1	5	5	5	1	5	5	1	5	5	5	5	1	5	1	1	5	5	5	5	5	5	5	5
1626	2	29	Heilongjiang	Qiqihar	Qiqihar Chinese medicine hospital	7	4	3	5	4	4	1	5	5	5	5	5	5	5	5	5	5	5	5	5	1	3	1	3	5	5	5	5	5	5	5	5
1627	2	25	Heilongjiang	Qiqihar	Qiqihar Chinese medicine hospital	6	4	4	999	4	4	4	4	4	4	4	4	3	4	4	4	4	4	4	4	3	4	3	3	5	5	5	5	4	4	4	4
1628	2	26	Heilongjiang	Qiqihar	Qiqihar Chinese medicine hospital	2	4	999	999	5	5	5	5	5	999	4	4	4	999	4	3	3	3	3	3	3	3	3	3	999	3	3	3	999	5	999	5
1629	2	30	Heilongjiang	Qiqihar	Qiqihar Chinese medicine hospital	8	4	5	1	5	5	5	5	5	5	5	5	1	5	5	5	5	5	5	5	5	5	5	5	4	3	3	2	5	5	5	5
1630	2	50	Heilongjiang	Qiqihar	Qiqihar Chinese medicine hospital	9	4	4	2	5	4	4	5	5	4	4	4	1	4	4	4	5	5	5	5	4	4	4	4	5	4	5	5	5	5	5	4
1631	2	34	Heilongjiang	Qiqihar	Qiqihar Chinese medicine hospital	6	4	3	2	4	1	3	3	3	3	4	4	3	3	3	1	2	3	2	2	3	4	2	2	2	3	3	3	3	3	3	3
1632	2	40	Heilongjiang	Qiqihar	Qiqihar Chinese medicine hospital	16	4	4	2	4	4	4	4	4	4	4	4	2	4	4	4	4	4	4	4	4	4	4	4	4	4	4	4	4	4	4	4
1633	2	25	Heilongjiang	Qiqihar	Qiqihar Chinese medicine hospital	2	4	4	4	3	4	4	4	4	4	4	4	1	4	4	4	4	3	5	4	4	4	5	5	3	4	4	3	4	4	5	4
1634	2	30	Heilongjiang	Qiqihar	Qiqihar Chinese medicine hospital	4	4	5	4	5	5	5	5	4	4	5	2	2	5	5	2	4	4	4	4	4	5	5	5	5	5	5	5	5	5	5	5
1635	2	27	Heilongjiang	Qiqihar	Qiqihar Chinese medicine hospital	5	4	1	4	3	2	1	3	4	4	3	2	2	4	4	2	3	3	3	3	3	5	4	5	4	4	4	2	4	4	4	3
1636	2	53	Heilongjiang	Qiqihar	Qiqihar Chinese medicine hospital	30	4	4	2	4	4	4	4	4	4	4	4	2	4	4	3	3	3	3	3	3	4	3	3	4	4	4	4	4	4	4	4
1637	2	30	Heilongjiang	Qiqihar	Qiqihar Chinese medicine hospital	10	4	3	2	4	3	4	4	3	4	3	3	3	3	4	1	3	1	1	2	3	4	4	4	4	4	4	4	2	1	2	1
1638	1	45	Heilongjiang	Qiqihar	Qiqihar Chinese medicine hospital	20	4	3	4	4	3	3	5	4	5	5	5	4	4	5	4	3	3	5	4	5	5	5	5	4	5	4	3	5	5	5	5
1639	2	48	Heilongjiang	Qiqihar	Qiqihar Chinese medicine hospital	27	4	3	4	5	4	5	5	5	5	4	4	5	4	5	5	5	5	5	5	2	3	2	2	4	4	4	4	5	5	5	5
1640	2	34	Heilongjiang	Qiqihar	Qiqihar Chinese medicine hospital	6	5	5	5	5	5	5	5	999	5	5	5	1	5	5	3	5	5	5	5	3	5	3	5	2	2	2	2	3	5	5	5
1641	2	26	Heilongjiang	Qiqihar	Qiqihar Chinese medicine hospital	1	5	5	1	5	5	5	5	5	5	5	5	1	5	5	5	5	5	5	5	5	5	5	5	5	5	5	5	5	5	5	5
1642	2	30	Heilongjiang	Qiqihar	The Third Affriliated Hospital of Medical University	4	1	5	4	5	2	5	5	5	5	5	5	1	5	5	5	5	5	5	5	5	5	5	5	5	5	5	5	5	5	5	5
1643	2	31	Heilongjiang	Qiqihar	The Third Affriliated Hospital of Medical University	9	1	4	5	5	4	4	5	4	4	4	4	4	4	4	4	4	4	4	4	2	1	2	1	4	4	4	3	5	5	4	4
1644	2	26	Heilongjiang	Qiqihar	The Third Affriliated Hospital of Medical University	2	1	4	5	5	5	4	4	5	4	4	4	5	4	4	4	4	4	4	4	1	3	1	3	4	4	4	4	4	5	5	4
1645	2	27	Heilongjiang	Qiqihar	The Third Affriliated Hospital of Medical University	2	1	2	2	2	4	3	4	3	4	4	4	2	3	3	4	5	3	3	3	4	4	4	4	3	4	3	3	4	4	4	4
1646	1	37	Heilongjiang	Qiqihar	The Third Affriliated Hospital of Medical University	12	1	4	4	4	4	5	4	1	5	4	4	2	5	5	5	4	4	4	4	5	5	5	5	3	5	5	5	3	5	1	5
1647	1	32	Heilongjiang	Qiqihar	The Third Affriliated Hospital of Medical University	3	1	5	5	5	4	4	5	5	5	4	5	2	5	5	5	5	5	5	5	4	4	4	4	4	4	4	5	5	5	5	4
1648	2	48	Heilongjiang	Qiqihar	The Third Affriliated Hospital of Medical University	23	1	4	5	4	2	5	5	5	4	4	5	3	3	5	4	5	3	5	4	4	5	2	5	4	5	4	4	4	2	2	2
1649	1	39	Heilongjiang	Qiqihar	The Third Affriliated Hospital of Medical University	15	1	4	2	4	5	5	5	3	3	4	4	2	4	3	5	5	4	5	3	3	5	5	5	4	4	2	3	4	5	4	5
1650	1	43	Heilongjiang	Qiqihar	The Third Affriliated Hospital of Medical University	18	1	4	2	5	5	5	5	4	4	3	4	5	3	5	5	5	5	5	5	2	5	5	5	3	4	4	4	4	4	5	5
1651	1	30	Heilongjiang	Qiqihar	The Third Affriliated Hospital of Medical University	5	1	5	5	5	5	5	5	5	5	5	5	4	5	5	4	3	2	3	3	5	5	5	5	3	3	3	4	5	5	5	5
1652	1	43	Heilongjiang	Qiqihar	The Third Affriliated Hospital of Medical University	10	1	4	4	5	5	5	5	5	5	5	5	4	5	5	4	3	2	3	3	5	5	5	5	3	3	4	2	5	5	5	5
1653	1	32	Heilongjiang	Qiqihar	The Third Affriliated Hospital of Medical University	3	1	5	3	5	5	5	5	5	5	5	5	5	3	5	5	5	5	5	5	5	5	5	5	5	5	5	5	4	5	4	5
1654	1	35	Heilongjiang	Qiqihar	The Third Affriliated Hospital of Medical University	9	1	5	4	5	5	5	5	5	5	5	5	5	3	5	5	5	5	5	5	5	5	5	5	5	5	5	5	4	5	4	5
1655	1	40	Heilongjiang	Qiqihar	The Third Affriliated Hospital of Medical University	17	1	5	999	5	5	5	5	5	5	5	5	5	4	5	1	3	5	4	3	5	4	4	4	3	2	3	3	5	5	5	5
1656	1	31	Heilongjiang	Qiqihar	The Third Affriliated Hospital of Medical University	8	1	3	999	4	4	4	5	4	4	4	4	4	3	4	4	5	5	5	5	4	4	4	4	3	4	3	3	4	4	4	5
1657	2	28	Heilongjiang	Qiqihar	The Third Affriliated Hospital of Medical University	2	1	5	4	5	5	5	3	4	3	4	4	4	4	4	5	4	4	4	5	2	4	3	3	4	4	4	4	3	4	3	3
1658	2	32	Heilongjiang	Qiqihar	The Third Affriliated Hospital of Medical University	6	1	5	999	5	5	5	5	4	2	3	3	3	3	3	999	3	3	3	2	5	4	4	4	3	2	3	3	5	5	5	5
1659	1	33	Heilongjiang	Qiqihar	The Third Affriliated Hospital of Medical University	5	1	2	5	3	3	5	3	2	3	2	1	5	2	3	2	3	1	3	1	5	5	4	4	3	4	2	2	3	1	2	4
1660	2	38	Heilongjiang	Qiqihar	The Third Affriliated Hospital of Medical University	14	1	4	2	5	3	3	3	4	2	1	4	5	3	4	2	3	1	3	3	4	5	4	5	999	999	2	3	4	3	3	4
1661	1	35	Heilongjiang	Qiqihar	The Third Affriliated Hospital of Medical University	4	1	5	999	5	4	4	4	4	4	3	4	5	5	5	4	4	3	3	3	5	5	5	5	2	3	3	3	4	4	4	3
1662	2	41	Heilongjiang	Qiqihar	The Third Affriliated Hospital of Medical University	8	2	5	999	5	2	5	5	4	4	4	4	2	4	4	5	4	4	4	5	4	4	3	3	4	4	5	4	4	4	4	4
1663	2	46	Heilongjiang	Qiqihar	The Third Affriliated Hospital of Medical University	26	2	4	2	4	3	4	5	4	4	4	5	3	3	4	4	4	4	4	3	4	4	3	3	5	5	4	4	4	5	5	5
1664	2	43	Heilongjiang	Qiqihar	The Third Affriliated Hospital of Medical University	28	2	4	4	4	5	5	5	4	4	3	3	3	4	4	3	3	2	3	3	2	3	2	4	3	4	4	4	3	3	4	2
1665	2	25	Heilongjiang	Qiqihar	The Third Affriliated Hospital of Medical University	1	2	5	1	5	5	5	5	5	5	3	999	3	5	5	5	5	5	5	5	5	5	5	5	5	5	5	5	5	5	5	5
1666	2	40	Heilongjiang	Qiqihar	The Third Affriliated Hospital of Medical University	20	2	1	3	3	3	3	4	3	3	4	3	2	4	2	4	5	4	5	3	5	5	5	5	3	4	3	3	4	2	4	3
1667	2	37	Heilongjiang	Qiqihar	The Third Affriliated Hospital of Medical University	17	2	4	4	4	3	3	4	3	3	3	999	2	4	4	2	3	3	3	2	3	4	4	4	3	4	3	3	3	3	4	2
1668	2	19	Heilongjiang	Qiqihar	The Third Affriliated Hospital of Medical University	2	2	4	999	3	3	3	5	4	5	3	3	999	3	4	3	3	3	3	3	4	4	4	4	3	3	3	2	4	4	4	4
1669	2	30	Heilongjiang	Qiqihar	The Third Affriliated Hospital of Medical University	6	2	5	2	5	5	5	5	5	5	5	5	1	5	5	5	5	5	5	5	5	5	5	5	4	4	4	4	5	5	5	5
1670	2	51	Heilongjiang	Qiqihar	The Third Affriliated Hospital of Medical University	35	2	4	4	4	4	4	4	4	4	4	4	4	4	4	2	2	2	2	2	4	4	4	4	2	4	4	4	4	4	4	4
1671	2	34	Heilongjiang	Qiqihar	The Third Affriliated Hospital of Medical University	7	2	3	999	3	4	4	4	5	5	5	5	4	5	5	3	3	2	3	3	4	5	5	5	3	3	3	4	5	4	5	5
1672	2	30	Heilongjiang	Qiqihar	The Third Affriliated Hospital of Medical University	5	2	5	5	5	5	5	5	5	5	5	5	4	5	5	3	3	2	3	3	4	5	5	5	3	3	3	4	5	5	5	5
1673	2	26	Heilongjiang	Qiqihar	The Third Affriliated Hospital of Medical University	3	2	2	3	4	3	3	4	3	4	3	2	2	5	5	2	4	2	4	3	4	5	5	5	3	3	3	4	5	4	3	2
1674	2	35	Heilongjiang	Qiqihar	The Third Affriliated Hospital of Medical University	8	2	4	4	3	3	3	4	4	3	3	3	3	3	4	4	4	3	4	4	3	3	3	3	3	4	3	3	3	4	5	4
1675	2	45	Heilongjiang	Qiqihar	The Third Affriliated Hospital of Medical University	23	2	5	4	5	5	5	5	5	5	5	5	5	3	5	5	5	5	4	4	4	5	5	4	5	5	5	5	5	5	4	5
1676	2	23	Heilongjiang	Qiqihar	The Third Affriliated Hospital of Medical University	2	2	5	999	5	5	5	5	5	5	4	4	4	4	4	5	5	5	5	5	4	4	4	4	3	4	4	2	4	5	5	5
1677	2	29	Heilongjiang	Qiqihar	The Third Affriliated Hospital of Medical University	5	2	5	999	5	5	5	5	5	5	4	4	4	4	4	5	5	5	5	5	4	4	4	4	3	4	4	2	4	5	5	5
1678	2	38	Heilongjiang	Qiqihar	The Third Affriliated Hospital of Medical University	16	2	3	4	5	3	3	5	5	5	4	4	4	4	4	5	5	5	5	5	4	4	4	4	3	4	4	2	4	5	4	5
1679	2	51	Heilongjiang	Qiqihar	The Third Affriliated Hospital of Medical University	32	3	2	4	3	3	3	4	3	3	2	3	3	3	3	3	3	3	3	3	3	3	3	3	4	3	3	4	4	3	3	3
1680	1	34	Heilongjiang	Qiqihar	The Third Affriliated Hospital of Medical University	9	3	5	2	5	5	5	5	3	5	5	5	1	3	5	3	5	5	5	5	3	5	3	5	5	2	5	5	5	5	5	5
1681	2	28	Heilongjiang	Qiqihar	The Third Affriliated Hospital of Medical University	2	3	4	4	5	4	5	4	4	4	3	4	4	3	4	5	5	5	5	5	1	4	4	4	4	4	4	999	3	5	3	4
1682	2	50	Heilongjiang	Qiqihar	The Third Affriliated Hospital of Medical University	27	3	3	4	4	4	4	5	3	4	3	3	3	5	3	5	5	3	5	3	5	5	5	5	3	5	3	2	4	4	3	3
1683	2	34	Heilongjiang	Qiqihar	The Third Affriliated Hospital of Medical University	13	3	5	5	5	5	5	999	5	5	4	4	4	4	4	5	5	5	5	5	999	999	999	999	5	5	4	5	5	5	5	5
1684	2	26	Heilongjiang	Qiqihar	The Third Affriliated Hospital of Medical University	1	3	4	4	4	3	4	4	5	5	4	5	2	5	5	5	5	5	5	5	3	4	5	5	4	5	5	5	4	5	5	5
1685	2	25	Heilongjiang	Qiqihar	The Third Affriliated Hospital of Medical University	2	4	999	999	999	5	5	999	5	4	5	5	5	4	5	5	5	5	5	5	5	5	5	5	4	4	4	2	4	5	3	5
1686	1	28	Heilongjiang	Qiqihar	The Third Affriliated Hospital of Medical University	5	4	999	999	999	5	5	999	3	3	999	3	4	4	4	5	4	3	3	3	5	4	3	3	3	3	3	999	4	5	3	999
1687	2	23	Heilongjiang	Qiqihar	The Third Affriliated Hospital of Medical University		4	3	3	4	3	4	4	4	4	3	4	2	3	4	4	4	4	4	4	3	4	4	4	4	4	4	4	3	4	4	4
1688	2	31	Heilongjiang	Qiqihar	The Third Affriliated Hospital of Medical University	3	4	4	3	4	3	3	4	5	4	4	5	3	5	5	5	5	5	5	5	3	5	5	5	4	5	5	5	4	4	5	5
1689	2	45	Heilongjiang	Qiqihar	The Third Affriliated Hospital of Medical University	25		4	4	4	2	5	4	4	5	3	3	4	4	3	5	4	4	4	3	4	4	3	3	5	5	3	2	4	3	2	4

## Sheet: data description
	Supplementary Table 1. The detailed description of vairables in the data of our study.
	variable name	description	value
	id	The ID of respondent
	gender	The gender of respondent	1 = male, 2 = female
	age	The age of respondent
	province	The province of the hospital
	city	The city of hospital
	hospital	The name of hospital
	year	The respondents’ years of working experience in current hospital
	position	The position of respondent	1 = physician, 2 = nurse, 3 =other
	education qualification	The highest level ofeducation qualification of respondent	1=senior high school,2=college,3=bachelor and more
	marital status	The marital status of respondent	1=unmarried,2=married
	t1	1. Nurse input is well received in this clinical area.	1 = disagree strongly, 2 = disagree slightly, 3 = neutral, 4 = agree slightly, 5 = agree strongly, 999 = missing data and answered not applicable
	t2	2. In this clinical area, it is difficult to speak up if I perceive a problem with patient care. (R)*	1 = disagree strongly, 2 = disagree slightly, 3 = neutral, 4 = agree slightly, 5 = agree strongly, 999 = missing data and answered not applicable
	t3	3. Disagreements in this clinical area are appropriately resolved.	1 = disagree strongly, 2 = disagree slightly, 3 = neutral, 4 = agree slightly, 5 = agree strongly, 999 = missing data and answered not applicable
	t4	4. I have the support I need from other personnel to care for patients.	1 = disagree strongly, 2 = disagree slightly, 3 = neutral, 4 = agree slightly, 5 = agree strongly, 999 = missing data and answered not applicable
	t5	5. It is easy for personnel in this clinical area to ask questions when there is something that they do not understand.	1 = disagree strongly, 2 = disagree slightly, 3 = neutral, 4 = agree slightly, 5 = agree strongly, 999 = missing data and answered not applicable
	t6	6. The physicians and nurses here work together as a well-coordinated team.	1 = disagree strongly, 2 = disagree slightly, 3 = neutral, 4 = agree slightly, 5 = agree strongly, 999 = missing data and answered not applicable
	s1	7. I would feel safe being treated here as a patient.	1 = disagree strongly, 2 = disagree slightly, 3 = neutral, 4 = agree slightly, 5 = agree strongly, 999 = missing data and answered not applicable
	s2	8. Medical errors are handled appropriately in this clinical area.	1 = disagree strongly, 2 = disagree slightly, 3 = neutral, 4 = agree slightly, 5 = agree strongly, 999 = missing data and answered not applicable
	s3	9. I know the proper channels to direct questions regarding patient safety in this clinical area.	1 = disagree strongly, 2 = disagree slightly, 3 = neutral, 4 = agree slightly, 5 = agree strongly, 999 = missing data and answered not applicable
	s4	10. I receive appropriate feedback about my performance.	1 = disagree strongly, 2 = disagree slightly, 3 = neutral, 4 = agree slightly, 5 = agree strongly, 999 = missing data and answered not applicable
	s5	11. In this clinical area, it is difficult to discuss errors. (R)*	1 = disagree strongly, 2 = disagree slightly, 3 = neutral, 4 = agree slightly, 5 = agree strongly, 999 = missing data and answered not applicable
	s6	12. I am encouraged by my colleagues to report any patient safety concerns I may have.	1 = disagree strongly, 2 = disagree slightly, 3 = neutral, 4 = agree slightly, 5 = agree strongly, 999 = missing data and answered not applicable
	s7	13. The culture in this clinical area makes it easy to learn from the errors of other.	1 = disagree strongly, 2 = disagree slightly, 3 = neutral, 4 = agree slightly, 5 = agree strongly, 999 = missing data and answered not applicable
	j1	14. I like my job.	1 = disagree strongly, 2 = disagree slightly, 3 = neutral, 4 = agree slightly, 5 = agree strongly, 999 = missing data and answered not applicable
	j2	15. Working in this hospital is like being part of a large family.	1 = disagree strongly, 2 = disagree slightly, 3 = neutral, 4 = agree slightly, 5 = agree strongly, 999 = missing data and answered not applicable
	j3	16. This is a good place to work.	1 = disagree strongly, 2 = disagree slightly, 3 = neutral, 4 = agree slightly, 5 = agree strongly, 999 = missing data and answered not applicable
	j4	17. I am proud to work in this clinical area.	1 = disagree strongly, 2 = disagree slightly, 3 = neutral, 4 = agree slightly, 5 = agree strongly, 999 = missing data and answered not applicable
	j5	18. Morale in this clinical area is high.	1 = disagree strongly, 2 = disagree slightly, 3 = neutral, 4 = agree slightly, 5 = agree strongly, 999 = missing data and answered not applicable
	st1	19. When my workload becomes excessive, my performance is impaired.	1 = disagree strongly, 2 = disagree slightly, 3 = neutral, 4 = agree slightly, 5 = agree strongly, 999 = missing data and answered not applicable
	st2	20. I am less effective at work when fatigued.	1 = disagree strongly, 2 = disagree slightly, 3 = neutral, 4 = agree slightly, 5 = agree strongly, 999 = missing data and answered not applicable
	st3	21. I am more likely to make errors in tense or hostile situations.	1 = disagree strongly, 2 = disagree slightly, 3 = neutral, 4 = agree slightly, 5 = agree strongly, 999 = missing data and answered not applicable
	st4	22. Fatigue impairs my performance during emergency situations.	1 = disagree strongly, 2 = disagree slightly, 3 = neutral, 4 = agree slightly, 5 = agree strongly, 999 = missing data and answered not applicable
	p1	23. Management supports my daily efforts.	1 = disagree strongly, 2 = disagree slightly, 3 = neutral, 4 = agree slightly, 5 = agree strongly, 999 = missing data and answered not applicable
	p2	24. Management does not knowingly compromise the safety of patients.	1 = disagree strongly, 2 = disagree slightly, 3 = neutral, 4 = agree slightly, 5 = agree strongly, 999 = missing data and answered not applicable
	p3	25. I get adequate, timely information about events in the hospital that might affect my work from the unit management.	1 = disagree strongly, 2 = disagree slightly, 3 = neutral, 4 = agree slightly, 5 = agree strongly, 999 = missing data and answered not applicable
	p4	26. The levels of staffing in this clinical area ar sufficient to handle the number of patients.	1 = disagree strongly, 2 = disagree slightly, 3 = neutral, 4 = agree slightly, 5 = agree strongly, 999 = missing data and answered not applicable
	w1	27. This hospital does a good job of training new personnel.	1 = disagree strongly, 2 = disagree slightly, 3 = neutral, 4 = agree slightly, 5 = agree strongly, 999 = missing data and answered not applicable
	w2	28. All the necessary information for diagnostic and therapeutic decisions is routinely available to me.	1 = disagree strongly, 2 = disagree slightly, 3 = neutral, 4 = agree slightly, 5 = agree strongly, 999 = missing data and answered not applicable
	w3	29. Trainees in my discipline are adequately supervised.	1 = disagree strongly, 2 = disagree slightly, 3 = neutral, 4 = agree slightly, 5 = agree strongly, 999 = missing data and answered not applicable
	w4	30. Problem personnel in this clinical area are dealt with constructively by our management.	1 = disagree strongly, 2 = disagree slightly, 3 = neutral, 4 = agree slightly, 5 = agree strongly, 999 = missing data and answered not applicable
